# Supplementary material for: (2E)-3-(4-Eth­oxy­phen­yl)-1-(2-methyl-4-phenyl­quinolin-3-yl)prop-2-en-1-one monohydrate
Source: Acta Crystallogr Sect E Struct Rep Online. 2010 Nov 24;66(Pt 12):o3284. doi: 10.1107/S1600536810048026 (PMC3011764; doi:10.1107/S1600536810048026)
Supplement: Supplementary file 1 [file e-66-o3284-sup1.cif]

##############################################################################
###                                                                        ###
###        Electronic paper (Acta Crystallographica Section E)             ###
###                                                                        ###
##############################################################################
#                                                                            #
# This CIF contains the data in a paper accepted for publication in Acta     #
# Crystallographica Section E. It conforms to the requirements of Notes      #
# for Authors for Section E, and has been peer reviewed under the auspices   #
# of the IUCr Commission on Journals.                                        #
#                                                                            #
# Full details of the Crystallographic Information File format               #
# are given in the paper "The Crystallographic Information File (CIF):       #
# a New Standard Archive File for Crystallography" by S. R. Hall, F. H.      #
# Allen and I. D. Brown [Acta Cryst. (1991), A47, 655-685].                  #
#                                                                            #
# The current version of the core CIF dictionary is obtainable from          #
# ftp://ftp.iucr.org/pub/cif_core.dic. The current version number is 2.4.    #
#                                                                            #
# Software is freely available for graphical display of the structure(s) in  #
# this CIF.  For information consult the CIF home page http://www.iucr.org/  #
# cif/home.html                                                              #
#                                                                            #
# This file may be used for bona fide research purposes within the           #
# scientific community so long as proper attribution is given to the journal # 
# article from which it was obtained.                                        #
#                                                                            #
##############################################################################
                                             
data_global
_audit_creation_method     SHELXL-97
_journal_date_recd_electronic     2010-11-17
_journal_date_accepted     2010-11-18
_journal_name_full     'Acta Crystallographica, Section E'
_journal_year     2010
_journal_volume     66
_journal_issue     12
_journal_page_first     o3284
_journal_page_last     o3284
_journal_paper_category     QO
_journal_coeditor_code     HB5746
_publ_contact_author_name     ' Edward RT Tiekink '
_publ_contact_author_address
;
Department of Chemistry, University of Malaya,
50603 Kuala Lumpur, Malaysia
;
_publ_contact_author_email
;
edward.tiekink@gmail.com
;
_publ_contact_author_fax     ' +60 3 7967 4193 '
_publ_contact_author_phone     ' +60 3 7967 6775 '
_publ_section_title
;
(2<i>E</i>)-3-(4-Ethoxyphenyl)-1-(2-methyl-4-phenylquinolin-3-yl)prop-2-en-1-one
monohydrate
;
loop_
    _publ_author_name
    _publ_author_footnote
    _publ_author_address
    'Sarveswari, S.' .
;
Organic Chemistry Division, School of Advanced Sciences, VIT University,
India
;
    'Vijayakumar, V.'
;
Additional correspondence author, e-mail: kvpsvijayakumar@gmail.com.
;
;
Organic Chemistry Division, School of Advanced Sciences, VIT University,
India
;
    'R. Prasath' .
;
Organic Chemistry Division, School of Advanced Sciences, VIT University,
India
;
    'Narasimhamurthy, T.' .
;
Materials Research Centre, Indian Institute of Science, Bengaluru-560012, India
;
    'Tiekink, Edward R. T.' .
;
Department of Chemistry, University of Malaya,
50603 Kuala Lumpur, Malaysia
;
data_I
_audit_creation_method     SHELXL-97
_chemical_name_systematic
;
(2<i>E</i>)-3-(4-Ethoxyphenyl)-1-(2-methyl-4-phenylquinolin-3-yl)prop-2-en-1-one
monohydrate
;
_chemical_name_common     ?
_chemical_formula_moiety     'C27 H23 N O2, H2 O'
_chemical_formula_sum     'C27 H25 N O3'
_chemical_formula_iupac     'C27 H23 N O2, H2 O'
_chemical_formula_weight     411.48
_chemical_melting_point     ?
_symmetry_cell_setting     monoclinic
_symmetry_space_group_name_H-M     'P 21/c'
_symmetry_space_group_name_Hall     '-P 2ybc'
loop_
    _symmetry_equiv_pos_as_xyz
    'x, y, z'
    '-x, y+1/2, -z+1/2'
    '-x, -y, -z'
    'x, -y-1/2, z-1/2'
_cell_length_a     17.4256(4)
_cell_length_b     7.6240(2)
_cell_length_c     18.4117(4)
_cell_angle_alpha     90
_cell_angle_beta     116.9570(10)
_cell_angle_gamma     90
_cell_volume     2180.27(9)
_cell_formula_units_Z     4
_cell_measurement_reflns_used     9513
_cell_measurement_theta_min     2.2
_cell_measurement_theta_max     29.5
_cell_measurement_temperature     293(2)
_exptl_crystal_description     block
_exptl_crystal_colour     colourless
_exptl_crystal_size_max     0.37
_exptl_crystal_size_mid     0.24
_exptl_crystal_size_min     0.15
_exptl_crystal_density_diffrn     1.254
_exptl_crystal_density_meas     ?
_exptl_crystal_density_method     'not measured'
_exptl_crystal_F_000     872
_exptl_absorpt_coefficient_mu     0.081
_exptl_absorpt_correction_type     multi-scan
_exptl_absorpt_process_details     '(SADABS; Bruker, 1998)'
_exptl_absorpt_correction_T_min     0.977
_exptl_absorpt_correction_T_max     0.988
_exptl_special_details
;
;
_diffrn_ambient_temperature     293(2)
_diffrn_radiation_type     MoK\a
_diffrn_radiation_wavelength     0.71073
_diffrn_radiation_source     'fine-focus sealed tube'
_diffrn_radiation_monochromator     graphite
_diffrn_measurement_device_type     'Bruker SMART APEX CCD'
_diffrn_measurement_method     \w
_diffrn_detector_area_resol_mean     ?
_diffrn_reflns_number     29183
_diffrn_reflns_av_R_equivalents     0.0331
_diffrn_reflns_av_sigmaI/netI     0.0282
_diffrn_reflns_theta_min     2.2
_diffrn_reflns_theta_max     27.5
_diffrn_reflns_theta_full     27.5
_diffrn_measured_fraction_theta_max     0.998
_diffrn_measured_fraction_theta_full     0.998
_diffrn_reflns_limit_h_min     -22
_diffrn_reflns_limit_h_max     22
_diffrn_reflns_limit_k_min     -9
_diffrn_reflns_limit_k_max     8
_diffrn_reflns_limit_l_min     -18
_diffrn_reflns_limit_l_max     23
_refine_special_details
;
Refinement of <i>F</i>^2^ against ALL reflections. The weighted <i>R</i>-factor
<i>wR</i> and goodness of fit <i>S</i> are based on <i>F</i>^2^, conventional
<i>R</i>-factors <i>R</i> are based on <i>F</i>, with <i>F</i> set to zero for
negative <i>F</i>^2^. The threshold expression of <i>F</i>^2^ >
2\s(<i>F</i>^2^) is used only for calculating <i>R</i>-factors(gt) <i>etc</i>.
and is not relevant to the choice of reflections for refinement.
<i>R</i>-factors based on <i>F</i>^2^ are statistically about twice as large
as those based on <i>F</i>, and <i>R</i>- factors based on ALL data will be
even larger.
;
_reflns_number_total     4993
_reflns_number_gt     3568
_reflns_threshold_expression     I>2\s(I)
_refine_ls_structure_factor_coef     Fsqd
_refine_ls_matrix_type     full
_refine_ls_R_factor_all     0.075
_refine_ls_R_factor_gt     0.050
_refine_ls_wR_factor_gt     0.128
_refine_ls_wR_factor_ref     0.146
_refine_ls_goodness_of_fit_ref     1.05
_refine_ls_restrained_S_all     1.05
_refine_ls_number_reflns     4993
_refine_ls_number_parameters     288
_refine_ls_number_restraints     3
_refine_ls_hydrogen_treatment     mixed
_refine_ls_weighting_scheme     calc
_refine_ls_weighting_details
          'calc w=1/[\s^2^(Fo^2^)+(0.065P)^2^+0.6319P] where P=(Fo^2^+2Fc^2^)/3'
_atom_sites_solution_hydrogens     geom
_atom_sites_solution_primary     direct
_atom_sites_solution_secondary     difmap
_refine_ls_shift/su_max     0.001
_refine_ls_shift/su_max_lt     0.001
_refine_ls_shift/su_mean     0.000
_refine_diff_density_max     0.25
_refine_diff_density_min     -0.19
_refine_ls_extinction_method     none
_refine_ls_extinction_coef     ?
loop_
    _atom_type_symbol
    _atom_type_description
    _atom_type_scat_dispersion_real
    _atom_type_scat_dispersion_imag
    _atom_type_scat_source
    'C' 'C' 0.0033 0.0016
                         'International Tables Vol C Tables 4.2.6.8 and 6.1.1.4'
    'H' 'H' 0.0000 0.0000
                         'International Tables Vol C Tables 4.2.6.8 and 6.1.1.4'
    'N' 'N' 0.0061 0.0033
                         'International Tables Vol C Tables 4.2.6.8 and 6.1.1.4'
    'O' 'O' 0.0106 0.0060
                         'International Tables Vol C Tables 4.2.6.8 and 6.1.1.4'
_computing_data_collection     'SMART (Bruker, 2001)'
_computing_cell_refinement     'SAINT (Bruker, 2001)'
_computing_data_reduction     'SAINT (Bruker, 2001)'
_computing_structure_solution     'SHELXS97 (Sheldrick, 2008)'
_computing_structure_refinement     'SHELXL97 (Sheldrick, 2008)'
_computing_molecular_graphics
                      'ORTEP-3 (Farrugia, 1997) and DIAMOND (Brandenburg, 2006)'
_computing_publication_material     'publCIF (Westrip, 2010)'
loop_
    _atom_site_type_symbol
    _atom_site_label
    _atom_site_fract_x
    _atom_site_fract_y
    _atom_site_fract_z
    _atom_site_U_iso_or_equiv
    _atom_site_adp_type
    _atom_site_calc_flag
    _atom_site_refinement_flags
    _atom_site_occupancy
    _atom_site_disorder_assembly
    _atom_site_disorder_group
    O O1 0.25716(8) 0.36751(17) 0.84346(7) 0.0543(3) Uani d . 1 . .
    O O2 0.50345(8) -0.52976(18) 1.12587(8) 0.0590(4) Uani d . 1 . .
    N N1 -0.02026(8) 0.1867(2) 0.72578(8) 0.0466(4) Uani d . 1 . .
    C C1 0.06079(10) 0.1951(2) 0.78155(10) 0.0414(4) Uani d . 1 . .
    C C2 0.12999(10) 0.2106(2) 0.76061(9) 0.0366(3) Uani d . 1 . .
    C C3 0.11343(10) 0.2195(2) 0.67992(9) 0.0362(3) Uani d . 1 . .
    C C4 0.02593(10) 0.2109(2) 0.61876(9) 0.0392(4) Uani d . 1 . .
    C C5 0.00012(12) 0.2155(2) 0.53384(10) 0.0500(4) Uani d . 1 . .
    H H5 0.0416 0.2274 0.5155 0.060 Uiso calc R 1 . .
    C C6 -0.08461(13) 0.2026(3) 0.47860(11) 0.0593(5) Uani d . 1 . .
    H H6 -0.1004 0.2067 0.4231 0.071 Uiso calc R 1 . .
    C C7 -0.14798(13) 0.1831(3) 0.50494(12) 0.0631(6) Uani d . 1 . .
    H H7 -0.2055 0.1736 0.4668 0.076 Uiso calc R 1 . .
    C C8 -0.12593(12) 0.1781(3) 0.58612(12) 0.0574(5) Uani d . 1 . .
    H H8 -0.1685 0.1649 0.6030 0.069 Uiso calc R 1 . .
    C C9 -0.03862(10) 0.1928(2) 0.64478(10) 0.0431(4) Uani d . 1 . .
    C C10 0.07655(12) 0.1904(3) 0.86890(11) 0.0568(5) Uani d . 1 . .
    H H10A 0.0225 0.1970 0.8709 0.085 Uiso calc R 1 . .
    H H10B 0.1120 0.2881 0.8978 0.085 Uiso calc R 1 . .
    H H10C 0.1052 0.0830 0.8937 0.085 Uiso calc R 1 . .
    C C11 0.18529(10) 0.2312(2) 0.65688(9) 0.0377(4) Uani d . 1 . .
    C C12 0.19313(12) 0.3754(3) 0.61469(10) 0.0498(4) Uani d . 1 . .
    H H12 0.1537 0.4668 0.6010 0.060 Uiso calc R 1 . .
    C C13 0.25941(13) 0.3837(3) 0.59282(12) 0.0581(5) Uani d . 1 . .
    H H13 0.2642 0.4809 0.5646 0.070 Uiso calc R 1 . .
    C C14 0.31808(12) 0.2493(3) 0.61263(11) 0.0546(5) Uani d . 1 . .
    H H14 0.3622 0.2550 0.5975 0.066 Uiso calc R 1 . .
    C C15 0.31119(12) 0.1063(3) 0.65488(11) 0.0526(5) Uani d . 1 . .
    H H15 0.3512 0.0160 0.6688 0.063 Uiso calc R 1 . .
    C C16 0.24500(11) 0.0957(2) 0.67697(10) 0.0449(4) Uani d . 1 . .
    H H16 0.2406 -0.0018 0.7052 0.054 Uiso calc R 1 . .
    C C17 0.22121(10) 0.2250(2) 0.82790(9) 0.0378(4) Uani d . 1 . .
    C C18 0.26143(10) 0.0642(2) 0.87161(9) 0.0434(4) Uani d . 1 . .
    H H18 0.2325 -0.0415 0.8527 0.052 Uiso calc R 1 . .
    C C19 0.33811(10) 0.0620(2) 0.93782(9) 0.0401(4) Uani d . 1 . .
    H H19 0.3659 0.1694 0.9546 0.048 Uiso calc R 1 . .
    C C20 0.38267(9) -0.0908(2) 0.98645(9) 0.0375(4) Uani d . 1 . .
    C C21 0.45460(10) -0.0704(2) 1.06181(10) 0.0460(4) Uani d . 1 . .
    H H21 0.4748 0.0422 1.0799 0.055 Uiso calc R 1 . .
    C C22 0.49672(11) -0.2115(2) 1.11034(10) 0.0481(4) Uani d . 1 . .
    H H22 0.5440 -0.1938 1.1607 0.058 Uiso calc R 1 . .
    C C23 0.46812(10) -0.3798(2) 1.08362(10) 0.0449(4) Uani d . 1 . .
    C C24 0.39746(11) -0.4039(3) 1.00726(11) 0.0519(4) Uani d . 1 . .
    H H24 0.3786 -0.5167 0.9885 0.062 Uiso calc R 1 . .
    C C25 0.35586(10) -0.2621(2) 0.95986(10) 0.0452(4) Uani d . 1 . .
    H H25 0.3090 -0.2801 0.9092 0.054 Uiso calc R 1 . .
    C C26 0.57919(12) -0.5162(3) 1.20221(12) 0.0619(5) Uani d . 1 . .
    H H26A 0.5673 -0.4477 1.2403 0.074 Uiso calc R 1 . .
    H H26B 0.6249 -0.4589 1.1948 0.074 Uiso calc R 1 . .
    C C27 0.60576(15) -0.6989(3) 1.23413(14) 0.0752(7) Uani d . 1 . .
    H H27A 0.5606 -0.7532 1.2424 0.113 Uiso calc R 1 . .
    H H27B 0.6573 -0.6941 1.2850 0.113 Uiso calc R 1 . .
    H H27C 0.6163 -0.7660 1.1955 0.113 Uiso calc R 1 . .
    O O1W 0.17008(10) 0.6955(2) 0.74149(10) 0.0673(4) Uani d D 1 . .
    H H1W 0.1271(11) 0.701(3) 0.7493(17) 0.101 Uiso d D 1 . .
    H H2W 0.1963(15) 0.603(2) 0.7613(16) 0.101 Uiso d D 1 . .
loop_
    _atom_site_aniso_label
    _atom_site_aniso_U_11
    _atom_site_aniso_U_22
    _atom_site_aniso_U_33
    _atom_site_aniso_U_12
    _atom_site_aniso_U_13
    _atom_site_aniso_U_23
    O1 0.0495(7) 0.0459(8) 0.0520(7) -0.0053(6) 0.0095(6) 0.0020(6)
    O2 0.0491(7) 0.0527(8) 0.0566(8) 0.0010(6) 0.0077(6) 0.0129(6)
    N1 0.0380(7) 0.0570(10) 0.0438(8) 0.0002(7) 0.0177(6) -0.0018(6)
    C1 0.0407(9) 0.0450(10) 0.0373(8) 0.0005(7) 0.0166(7) 0.0011(7)
    C2 0.0360(8) 0.0368(9) 0.0333(7) 0.0022(7) 0.0123(6) 0.0023(6)
    C3 0.0364(8) 0.0338(8) 0.0340(7) 0.0034(7) 0.0120(6) 0.0023(6)
    C4 0.0394(8) 0.0370(9) 0.0350(8) 0.0070(7) 0.0114(6) 0.0013(6)
    C5 0.0513(10) 0.0555(11) 0.0359(8) 0.0077(9) 0.0133(7) 0.0014(8)
    C6 0.0595(12) 0.0641(13) 0.0357(9) 0.0115(10) 0.0053(8) -0.0015(8)
    C7 0.0447(10) 0.0689(14) 0.0505(11) 0.0075(10) -0.0003(8) -0.0081(10)
    C8 0.0376(9) 0.0669(13) 0.0578(11) 0.0040(9) 0.0131(8) -0.0063(9)
    C9 0.0373(8) 0.0435(10) 0.0411(8) 0.0036(7) 0.0113(7) -0.0020(7)
    C10 0.0536(11) 0.0788(14) 0.0414(9) -0.0015(10) 0.0247(8) 0.0011(9)
    C11 0.0375(8) 0.0431(9) 0.0300(7) 0.0014(7) 0.0131(6) -0.0005(6)
    C12 0.0551(10) 0.0485(11) 0.0487(9) 0.0076(9) 0.0260(8) 0.0079(8)
    C13 0.0704(13) 0.0584(12) 0.0568(11) -0.0030(10) 0.0385(10) 0.0072(9)
    C14 0.0504(10) 0.0673(13) 0.0540(10) -0.0019(9) 0.0305(9) -0.0012(9)
    C15 0.0483(10) 0.0583(12) 0.0533(10) 0.0091(9) 0.0249(8) 0.0023(9)
    C16 0.0473(9) 0.0460(10) 0.0414(8) 0.0039(8) 0.0201(7) 0.0030(7)
    C17 0.0365(8) 0.0434(10) 0.0315(7) -0.0022(7) 0.0137(6) 0.0000(6)
    C18 0.0396(9) 0.0433(10) 0.0401(8) -0.0018(7) 0.0117(7) 0.0023(7)
    C19 0.0386(8) 0.0429(9) 0.0374(8) -0.0005(7) 0.0162(7) -0.0025(7)
    C20 0.0315(7) 0.0447(9) 0.0347(7) 0.0003(7) 0.0135(6) -0.0008(6)
    C21 0.0390(9) 0.0470(10) 0.0422(9) -0.0037(8) 0.0097(7) -0.0062(7)
    C22 0.0356(8) 0.0574(12) 0.0385(8) -0.0015(8) 0.0056(7) -0.0011(8)
    C23 0.0363(8) 0.0500(11) 0.0446(9) 0.0040(8) 0.0151(7) 0.0097(8)
    C24 0.0460(10) 0.0439(10) 0.0512(10) -0.0048(8) 0.0093(8) 0.0008(8)
    C25 0.0350(8) 0.0509(11) 0.0384(8) -0.0032(7) 0.0067(7) -0.0016(7)
    C26 0.0471(10) 0.0639(13) 0.0558(11) 0.0048(10) 0.0067(8) 0.0130(10)
    C27 0.0647(13) 0.0706(16) 0.0712(14) 0.0141(12) 0.0139(11) 0.0229(12)
    O1W 0.0615(9) 0.0736(11) 0.0734(10) -0.0010(8) 0.0363(8) 0.0040(8)
_geom_special_details
;
All s.u.'s (except the s.u. in the dihedral angle between two l.s. planes) are
estimated using the full covariance matrix. The cell s.u.'s are taken into
account individually in the estimation of s.u.'s in distances, angles and
torsion angles; correlations between s.u.'s in cell parameters are only used
when they are defined by crystal symmetry. An approximate (isotropic)
treatment of cell s.u.'s is used for estimating s.u.'s involving l.s. planes.
;
loop_
    _geom_bond_atom_site_label_1
    _geom_bond_atom_site_label_2
    _geom_bond_site_symmetry_2
    _geom_bond_distance
    _geom_bond_publ_flag
    O1 C17 . 1.222(2) ?
    O2 C23 . 1.363(2) ?
    O2 C26 . 1.430(2) ?
    N1 C1 . 1.318(2) ?
    N1 C9 . 1.377(2) ?
    C1 C2 . 1.428(2) ?
    C1 C10 . 1.504(2) ?
    C2 C3 . 1.381(2) ?
    C2 C17 . 1.513(2) ?
    C3 C4 . 1.428(2) ?
    C3 C11 . 1.496(2) ?
    C4 C9 . 1.415(2) ?
    C4 C5 . 1.418(2) ?
    C5 C6 . 1.365(3) ?
    C5 H5 . 0.9300 ?
    C6 C7 . 1.401(3) ?
    C6 H6 . 0.9300 ?
    C7 C8 . 1.365(3) ?
    C7 H7 . 0.9300 ?
    C8 C9 . 1.416(2) ?
    C8 H8 . 0.9300 ?
    C10 H10A . 0.9600 ?
    C10 H10B . 0.9600 ?
    C10 H10C . 0.9600 ?
    C11 C12 . 1.388(2) ?
    C11 C16 . 1.392(2) ?
    C12 C13 . 1.386(3) ?
    C12 H12 . 0.9300 ?
    C13 C14 . 1.375(3) ?
    C13 H13 . 0.9300 ?
    C14 C15 . 1.375(3) ?
    C14 H14 . 0.9300 ?
    C15 C16 . 1.388(2) ?
    C15 H15 . 0.9300 ?
    C16 H16 . 0.9300 ?
    C17 C18 . 1.460(2) ?
    C18 C19 . 1.340(2) ?
    C18 H18 . 0.9300 ?
    C19 C20 . 1.460(2) ?
    C19 H19 . 0.9300 ?
    C20 C21 . 1.394(2) ?
    C20 C25 . 1.398(2) ?
    C21 C22 . 1.379(2) ?
    C21 H21 . 0.9300 ?
    C22 C23 . 1.383(3) ?
    C22 H22 . 0.9300 ?
    C23 C24 . 1.399(2) ?
    C24 C25 . 1.372(2) ?
    C24 H24 . 0.9300 ?
    C25 H25 . 0.9300 ?
    C26 C27 . 1.501(3) ?
    C26 H26A . 0.9700 ?
    C26 H26B . 0.9700 ?
    C27 H27A . 0.9600 ?
    C27 H27B . 0.9600 ?
    C27 H27C . 0.9600 ?
    O1W H1W . 0.83(2) ?
    O1W H2W . 0.83(2) ?
loop_
    _geom_angle_atom_site_label_1
    _geom_angle_atom_site_label_2
    _geom_angle_atom_site_label_3
    _geom_angle_site_symmetry_1
    _geom_angle_site_symmetry_3
    _geom_angle
    _geom_angle_publ_flag
    C23 O2 C26 . . 118.49(15) ?
    C1 N1 C9 . . 118.87(14) ?
    N1 C1 C2 . . 122.10(14) ?
    N1 C1 C10 . . 116.33(15) ?
    C2 C1 C10 . . 121.56(14) ?
    C3 C2 C1 . . 120.30(14) ?
    C3 C2 C17 . . 120.48(14) ?
    C1 C2 C17 . . 119.18(13) ?
    C2 C3 C4 . . 118.28(14) ?
    C2 C3 C11 . . 120.97(13) ?
    C4 C3 C11 . . 120.72(13) ?
    C9 C4 C5 . . 118.18(15) ?
    C9 C4 C3 . . 117.77(14) ?
    C5 C4 C3 . . 124.04(15) ?
    C6 C5 C4 . . 121.01(18) ?
    C6 C5 H5 . . 119.5 ?
    C4 C5 H5 . . 119.5 ?
    C5 C6 C7 . . 120.40(17) ?
    C5 C6 H6 . . 119.8 ?
    C7 C6 H6 . . 119.8 ?
    C8 C7 C6 . . 120.50(17) ?
    C8 C7 H7 . . 119.8 ?
    C6 C7 H7 . . 119.8 ?
    C7 C8 C9 . . 120.31(18) ?
    C7 C8 H8 . . 119.8 ?
    C9 C8 H8 . . 119.8 ?
    N1 C9 C4 . . 122.67(14) ?
    N1 C9 C8 . . 117.72(16) ?
    C4 C9 C8 . . 119.60(16) ?
    C1 C10 H10A . . 109.5 ?
    C1 C10 H10B . . 109.5 ?
    H10A C10 H10B . . 109.5 ?
    C1 C10 H10C . . 109.5 ?
    H10A C10 H10C . . 109.5 ?
    H10B C10 H10C . . 109.5 ?
    C12 C11 C16 . . 119.01(15) ?
    C12 C11 C3 . . 120.88(15) ?
    C16 C11 C3 . . 120.11(14) ?
    C13 C12 C11 . . 120.36(17) ?
    C13 C12 H12 . . 119.8 ?
    C11 C12 H12 . . 119.8 ?
    C14 C13 C12 . . 120.38(18) ?
    C14 C13 H13 . . 119.8 ?
    C12 C13 H13 . . 119.8 ?
    C13 C14 C15 . . 119.71(17) ?
    C13 C14 H14 . . 120.1 ?
    C15 C14 H14 . . 120.1 ?
    C14 C15 C16 . . 120.59(17) ?
    C14 C15 H15 . . 119.7 ?
    C16 C15 H15 . . 119.7 ?
    C15 C16 C11 . . 119.96(16) ?
    C15 C16 H16 . . 120.0 ?
    C11 C16 H16 . . 120.0 ?
    O1 C17 C18 . . 123.42(14) ?
    O1 C17 C2 . . 119.56(14) ?
    C18 C17 C2 . . 117.02(14) ?
    C19 C18 C17 . . 122.91(16) ?
    C19 C18 H18 . . 118.5 ?
    C17 C18 H18 . . 118.5 ?
    C18 C19 C20 . . 126.98(16) ?
    C18 C19 H19 . . 116.5 ?
    C20 C19 H19 . . 116.5 ?
    C21 C20 C25 . . 117.36(15) ?
    C21 C20 C19 . . 120.63(15) ?
    C25 C20 C19 . . 122.01(14) ?
    C22 C21 C20 . . 122.15(16) ?
    C22 C21 H21 . . 118.9 ?
    C20 C21 H21 . . 118.9 ?
    C21 C22 C23 . . 119.56(15) ?
    C21 C22 H22 . . 120.2 ?
    C23 C22 H22 . . 120.2 ?
    O2 C23 C22 . . 125.33(15) ?
    O2 C23 C24 . . 115.31(16) ?
    C22 C23 C24 . . 119.35(15) ?
    C25 C24 C23 . . 120.42(17) ?
    C25 C24 H24 . . 119.8 ?
    C23 C24 H24 . . 119.8 ?
    C24 C25 C20 . . 121.12(15) ?
    C24 C25 H25 . . 119.4 ?
    C20 C25 H25 . . 119.4 ?
    O2 C26 C27 . . 107.53(18) ?
    O2 C26 H26A . . 110.2 ?
    C27 C26 H26A . . 110.2 ?
    O2 C26 H26B . . 110.2 ?
    C27 C26 H26B . . 110.2 ?
    H26A C26 H26B . . 108.5 ?
    C26 C27 H27A . . 109.5 ?
    C26 C27 H27B . . 109.5 ?
    H27A C27 H27B . . 109.5 ?
    C26 C27 H27C . . 109.5 ?
    H27A C27 H27C . . 109.5 ?
    H27B C27 H27C . . 109.5 ?
    H1W O1W H2W . . 109.0(18) ?
loop_
    _geom_torsion_atom_site_label_1
    _geom_torsion_atom_site_label_2
    _geom_torsion_atom_site_label_3
    _geom_torsion_atom_site_label_4
    _geom_torsion_site_symmetry_1
    _geom_torsion_site_symmetry_2
    _geom_torsion_site_symmetry_3
    _geom_torsion_site_symmetry_4
    _geom_torsion
    _geom_torsion_publ_flag
    C9 N1 C1 C2 . . . . 0.1(3) ?
    C9 N1 C1 C10 . . . . 179.15(16) ?
    N1 C1 C2 C3 . . . . 0.8(3) ?
    C10 C1 C2 C3 . . . . -178.20(17) ?
    N1 C1 C2 C17 . . . . 178.19(15) ?
    C10 C1 C2 C17 . . . . -0.8(2) ?
    C1 C2 C3 C4 . . . . -0.7(2) ?
    C17 C2 C3 C4 . . . . -178.00(14) ?
    C1 C2 C3 C11 . . . . -178.44(15) ?
    C17 C2 C3 C11 . . . . 4.2(2) ?
    C2 C3 C4 C9 . . . . -0.3(2) ?
    C11 C3 C4 C9 . . . . 177.47(15) ?
    C2 C3 C4 C5 . . . . -178.84(16) ?
    C11 C3 C4 C5 . . . . -1.1(2) ?
    C9 C4 C5 C6 . . . . -0.1(3) ?
    C3 C4 C5 C6 . . . . 178.44(17) ?
    C4 C5 C6 C7 . . . . -0.5(3) ?
    C5 C6 C7 C8 . . . . 0.5(3) ?
    C6 C7 C8 C9 . . . . 0.1(3) ?
    C1 N1 C9 C4 . . . . -1.1(3) ?
    C1 N1 C9 C8 . . . . 178.07(17) ?
    C5 C4 C9 N1 . . . . 179.87(16) ?
    C3 C4 C9 N1 . . . . 1.3(2) ?
    C5 C4 C9 C8 . . . . 0.7(2) ?
    C3 C4 C9 C8 . . . . -177.95(16) ?
    C7 C8 C9 N1 . . . . -179.94(19) ?
    C7 C8 C9 C4 . . . . -0.7(3) ?
    C2 C3 C11 C12 . . . . -118.53(18) ?
    C4 C3 C11 C12 . . . . 63.7(2) ?
    C2 C3 C11 C16 . . . . 62.1(2) ?
    C4 C3 C11 C16 . . . . -115.62(17) ?
    C16 C11 C12 C13 . . . . 0.1(3) ?
    C3 C11 C12 C13 . . . . -179.23(16) ?
    C11 C12 C13 C14 . . . . 0.0(3) ?
    C12 C13 C14 C15 . . . . -0.5(3) ?
    C13 C14 C15 C16 . . . . 0.7(3) ?
    C14 C15 C16 C11 . . . . -0.5(3) ?
    C12 C11 C16 C15 . . . . 0.1(2) ?
    C3 C11 C16 C15 . . . . 179.46(15) ?
    C3 C2 C17 O1 . . . . 74.0(2) ?
    C1 C2 C17 O1 . . . . -103.38(18) ?
    C3 C2 C17 C18 . . . . -106.50(18) ?
    C1 C2 C17 C18 . . . . 76.12(19) ?
    O1 C17 C18 C19 . . . . 6.8(3) ?
    C2 C17 C18 C19 . . . . -172.70(15) ?
    C17 C18 C19 C20 . . . . 178.70(15) ?
    C18 C19 C20 C21 . . . . -168.50(16) ?
    C18 C19 C20 C25 . . . . 11.8(3) ?
    C25 C20 C21 C22 . . . . -2.2(3) ?
    C19 C20 C21 C22 . . . . 178.11(16) ?
    C20 C21 C22 C23 . . . . 1.0(3) ?
    C26 O2 C23 C22 . . . . -3.7(3) ?
    C26 O2 C23 C24 . . . . 176.17(16) ?
    C21 C22 C23 O2 . . . . -179.40(17) ?
    C21 C22 C23 C24 . . . . 0.8(3) ?
    O2 C23 C24 C25 . . . . 178.97(16) ?
    C22 C23 C24 C25 . . . . -1.2(3) ?
    C23 C24 C25 C20 . . . . -0.1(3) ?
    C21 C20 C25 C24 . . . . 1.7(3) ?
    C19 C20 C25 C24 . . . . -178.55(16) ?
    C23 O2 C26 C27 . . . . -178.30(17) ?
loop_
    _geom_hbond_atom_site_label_D
    _geom_hbond_atom_site_label_H
    _geom_hbond_atom_site_label_A
    _geom_hbond_site_symmetry_A
    _geom_hbond_distance_DH
    _geom_hbond_distance_HA
    _geom_hbond_distance_DA
    _geom_hbond_angle_DHA
    O1w H1w N1 2_556 0.83(2) 2.11(2) 2.934(2) 174(2)
    O1w H2w O1 1_555 0.83(2) 2.28(2) 3.082(2) 164(3)
    C26 H26b O1 3_657 0.97 2.55 3.507(3) 167
