# Supplementary material for: (2E)-3-(4-Eth­oxy­phen­yl)-1-(2-methyl-4-phenyl­quinolin-3-yl)prop-2-en-1-one monohydrate
Source: Acta Crystallogr Sect E Struct Rep Online. 2010 Nov 24;66(Pt 12):o3284. doi: 10.1107/S1600536810048026 (PMC3011764; doi:10.1107/S1600536810048026)
Supplement: Supplementary file 2 [file e-66-o3284-Isup2.hkl]

#
# h,k,l, Fc-squared, Fo-squared, sigma(Fo-squared) and status flag
#
data_I
_shelx_title ' rp12_0m in P2/c'
_shelx_refln_list_code          4
_shelx_F_calc_maximum      125.78
_exptl_crystal_F_000       872.00
_reflns_d_resolution_high  0.7696
 
loop_
 _symmetry_equiv_pos_as_xyz
 'x, y, z'
 '-x, y+1/2, -z+1/2'
 '-x, -y, -z'
 'x, -y-1/2, z-1/2'
 
_cell_length_a    17.4256
_cell_length_b     7.6240
_cell_length_c    18.4117
_cell_angle_alpha  90.000
_cell_angle_beta  116.957
_cell_angle_gamma  90.000
 
_shelx_F_squared_multiplier     1.000
 
loop_
 _refln_index_h
 _refln_index_k
 _refln_index_l
 _refln_F_squared_calc
 _refln_F_squared_meas
 _refln_F_squared_sigma
 _refln_observed_status
   2   0   0      607.13      618.74      7.43 o
   3   0   0      238.78      246.49      3.83 o
   4   0   0      632.16      682.78      8.77 o
   5   0   0       37.53       48.22      1.45 o
   6   0   0      662.17      654.36      8.79 o
   7   0   0      122.89      136.79      2.90 o
   8   0   0     3209.45     3432.89     38.10 o
   9   0   0      299.03      304.48      5.23 o
  10   0   0        2.94        5.21      1.23 o
  11   0   0       69.11       84.60      2.72 o
  12   0   0      293.29      287.85      5.15 o
  13   0   0       86.41       76.33      2.86 o
  14   0   0      258.54      251.80      8.38 o
  15   0   0       84.21       89.46      5.65 o
  16   0   0      209.32      235.58     10.59 o
  17   0   0       39.90       50.40      6.32 o
  18   0   0        9.50       12.05      6.72 o
  19   0   0       53.28       73.84      8.35 o
  20   0   0        1.07       -2.13      6.20 o
   1   1   0     4513.38     4554.98     35.75 o
   2   1   0     2553.06     2503.76     20.78 o
   3   1   0    14107.98    15092.42    421.02 o
   4   1   0     4109.50     4080.25     32.47 o
   5   1   0     2938.06     3020.07     31.37 o
   6   1   0       95.02      102.33      1.96 o
   7   1   0      269.82      254.81      2.99 o
   8   1   0      758.40      738.68      6.96 o
   9   1   0      429.63      455.40      5.08 o
  10   1   0      360.30      358.86      4.64 o
  11   1   0      182.58      205.60      3.42 o
  12   1   0       23.58       21.15      1.47 o
  13   1   0        1.86        0.93      1.26 o
  14   1   0      186.64      172.21      4.98 o
  15   1   0      248.48      242.04      7.39 o
  16   1   0        5.85        0.81      2.75 o
  17   1   0      101.82      109.65      5.91 o
  18   1   0        0.00       -1.18      3.10 o
  19   1   0       25.29       30.06      4.42 o
  20   1   0       16.27       23.30      4.45 o
   2   2   0     1046.42     1101.76     12.26 o
   3   2   0      146.13      145.87      1.94 o
   4   2   0     1695.12     1956.63     16.21 o
   5   2   0      195.83      197.44      2.59 o
   6   2   0     1860.69     1965.90     16.46 o
   7   2   0        0.32        3.57      0.80 o
   8   2   0        2.27        4.12      0.89 o
   9   2   0       76.77       74.71      1.92 o
  10   2   0       60.23       58.38      1.86 o
  11   2   0        1.38        5.31      1.07 o
  12   2   0      117.11      116.88      2.88 o
  13   2   0        0.50        0.27      1.43 o
  14   2   0        5.00        1.65      2.22 o
  15   2   0        5.46        9.00      3.45 o
  16   2   0        6.59       12.07      3.75 o
  17   2   0       20.88       16.40      3.69 o
  18   2   0        3.69        3.62      3.78 o
  19   2   0       17.85       20.58      4.30 o
   1   3   0     1185.31     1228.20     10.36 o
   2   3   0      126.54      161.37      2.28 o
   3   3   0     4233.05     4631.76     37.39 o
   4   3   0     1186.08     1333.50     12.17 o
   5   3   0        4.38        6.37      0.78 o
   6   3   0        0.17        7.22      0.89 o
   7   3   0      172.38      181.25      3.02 o
   8   3   0       81.26       89.17      2.37 o
   9   3   0      208.38      247.32      4.33 o
  10   3   0       38.91       39.39      1.78 o
  11   3   0     1010.62      998.05     10.93 o
  12   3   0      239.42      256.49      5.51 o
  13   3   0      124.18      147.65      5.88 o
  14   3   0       25.09       25.35      3.38 o
  15   3   0       40.54       40.00      6.37 o
  16   3   0        6.95        8.63      8.01 o
  17   3   0       35.07       22.03      5.60 o
  18   3   0       29.70       34.79      6.45 o
  19   3   0       68.36       73.97      8.36 o
   0   4   0      741.62      760.40     18.39 o
   1   4   0      196.06      239.96      6.88 o
   2   4   0     1713.19     1729.63     15.12 o
   3   4   0        7.86       14.56      1.71 o
   4   4   0      325.89      362.79      4.73 o
   5   4   0        8.58       10.70      1.19 o
   6   4   0      953.76     1099.09     11.85 o
   7   4   0      138.28      143.54      3.05 o
   8   4   0        8.36        7.73      1.24 o
   9   4   0      110.74      107.39      2.90 o
  10   4   0      201.40      196.84      4.04 o
  11   4   0      153.62      136.85      4.65 o
  12   4   0       19.43       21.68      3.10 o
  13   4   0      169.75      160.69      6.98 o
  14   4   0      322.28      334.20     12.99 o
  15   4   0      124.62      131.59      9.27 o
  16   4   0        0.01       -0.55      5.60 o
  17   4   0       14.05       16.34      5.64 o
  18   4   0       19.63       23.09      8.09 o
   1   5   0      169.19      178.40      3.44 o
   2   5   0      386.28      379.32      5.23 o
   3   5   0        0.65       -0.22      1.08 o
   4   5   0       30.82       27.55      1.69 o
   5   5   0      199.81      221.28      4.01 o
   6   5   0        8.08        9.69      1.36 o
   7   5   0      108.51      100.52      3.00 o
   8   5   0        0.60        4.51      1.39 o
   9   5   0       24.32       28.31      2.59 o
  10   5   0      200.39      189.52      6.53 o
  11   5   0       69.47       57.40      5.08 o
  12   5   0        5.27        9.59      4.56 o
  13   5   0       16.47       20.54      5.29 o
  14   5   0        3.76       -2.38      4.75 o
  15   5   0        0.31       -6.44      4.29 o
  16   5   0        0.99        0.67      4.83 o
  17   5   0        4.76       -7.23      4.82 o
   0   6   0      275.60      275.06     11.89 o
   1   6   0      452.04      495.08      8.99 o
   2   6   0      396.69      415.59      6.45 o
   3   6   0      113.24      119.81      5.03 o
   4   6   0        0.10       -2.45      1.64 o
   5   6   0       12.67       12.26      1.74 o
   6   6   0        2.49        1.29      1.68 o
   7   6   0       45.59       34.69      3.46 o
   8   6   0        3.25       -0.61      2.53 o
   9   6   0       77.05       73.96      8.22 o
  10   6   0        0.00       -4.19      3.96 o
  11   6   0       20.55       18.19      5.27 o
  12   6   0        6.21       11.51      4.99 o
  13   6   0       15.84       22.81      6.97 o
  14   6   0       63.18       76.58      8.11 o
  15   6   0        9.25       10.10      5.96 o
  16   6   0        3.49        1.77      5.49 o
   1   7   0      274.54      314.04      9.01 o
   2   7   0      216.92      207.10      7.33 o
   3   7   0      166.98      170.91      7.28 o
   4   7   0       11.42        6.57      3.02 o
   5   7   0       12.15        4.76      3.49 o
   6   7   0        9.51        5.59      5.01 o
   7   7   0       24.74       23.14      5.35 o
   8   7   0       44.06       44.40      6.37 o
   9   7   0        0.04       -1.11      4.43 o
  10   7   0      116.69       97.34      8.70 o
  11   7   0        1.73       -2.43      4.90 o
  12   7   0        8.24        5.26      5.38 o
  13   7   0       25.40       26.39      6.47 o
  14   7   0        2.59        5.44      6.63 o
   0   8   0       68.28       77.14     11.02 o
   1   8   0      153.89      156.73     13.52 o
   2   8   0      199.62      204.40     11.07 o
   3   8   0       14.03        1.09      6.46 o
   4   8   0       16.31       14.12      7.49 o
   5   8   0        3.68       -0.19      4.68 o
   6   8   0        0.71       -4.51      4.58 o
   7   8   0        8.55       -3.33      5.42 o
   8   8   0        3.87       -0.26      4.78 o
   9   8   0        1.61        9.94      5.85 o
  10   8   0       16.82       11.00      5.71 o
  11   8   0        5.13       13.35      5.95 o
   1   9   0       20.26       20.13      6.14 o
   2   9   0        0.42        5.59      5.46 o
   3   9   0        0.33        3.56      7.49 o
   4   9   0       20.67       19.13      6.38 o
   5   9   0        1.27       -0.07      5.59 o
   6   9   0       10.23       12.08      5.93 o
   7   9   0        0.86       -5.06      5.48 o
   8   9   0       24.66       35.68      7.35 o
 -20   1   1        2.31        7.29      3.88 o
 -19   1   1        1.46       -0.88      3.25 o
 -18   1   1       11.43       13.15      3.53 o
 -17   1   1       17.58       13.63      3.32 o
 -16   1   1        0.08        1.76      2.75 o
 -15   1   1       98.47       91.77      4.92 o
 -14   1   1       20.12       22.08      2.17 o
 -13   1   1        2.37        3.13      1.21 o
 -12   1   1       35.51       34.31      1.67 o
 -11   1   1      553.69      539.10      6.56 o
 -10   1   1      340.29      351.80      4.49 o
  -9   1   1       40.33       36.12      1.36 o
  -8   1   1      112.70      111.88      1.95 o
  -7   1   1       11.01        9.88      0.81 o
  -6   1   1       13.25       14.89      0.71 o
  -5   1   1      167.62      160.43      1.88 o
  -4   1   1     3538.80     3168.11     25.33 o
  -3   1   1     2126.10     1863.24     14.58 o
  -2   1   1     2788.30     2470.98     18.95 o
  -1   1   1       90.90       83.96      0.95 o
   0   1   1      378.10      362.43      4.30 o
   1   1   1       38.23       39.35      0.72 o
   2   1   1     1329.41     1217.21     10.47 o
   3   1   1       43.03       43.82      1.03 o
   4   1   1     1919.40     1691.48     16.03 o
   5   1   1       14.52       18.00      0.73 o
   6   1   1      198.55      202.92      2.58 o
   7   1   1      211.75      208.55      2.81 o
   8   1   1     1377.92     1314.69     12.12 o
   9   1   1       90.45       85.71      1.89 o
  10   1   1      180.96      180.20      3.07 o
  11   1   1      267.40      248.04      4.69 o
  12   1   1      227.75      216.70      3.51 o
  13   1   1        7.26        8.38      1.65 o
  14   1   1        0.23       -0.42      1.86 o
  15   1   1        2.64        2.65      2.19 o
  16   1   1        5.80        3.64      2.86 o
  17   1   1       28.77       23.11      3.77 o
  18   1   1       52.68       49.02      4.69 o
  19   1   1        1.01       -2.34      3.34 o
 -20   2   1        7.84       12.06      5.47 o
 -19   2   1       72.77       84.62      7.97 o
 -18   2   1       25.05       24.52      3.97 o
 -17   2   1        0.90        2.90      3.50 o
 -16   2   1       62.05       59.96      5.27 o
 -15   2   1       13.86       10.68      3.69 o
 -14   2   1      224.50      207.94      5.06 o
 -13   2   1        8.47        8.69      1.43 o
 -12   2   1        0.64        2.69      1.11 o
 -11   2   1      426.48      408.50      5.24 o
 -10   2   1        0.01        0.47      0.79 o
  -9   2   1        0.66        0.88      0.71 o
  -8   2   1       26.32       26.07      1.15 o
  -7   2   1       52.41       65.40      1.54 o
  -6   2   1      631.35      561.88      5.70 o
  -5   2   1       69.74       78.72      1.46 o
  -4   2   1      234.69      245.49      2.76 o
  -3   2   1     1932.10     1797.60     14.87 o
  -2   2   1     5857.69     5793.68     44.45 o
  -1   2   1     9328.04     9063.48     66.63 o
   0   2   1    13751.75    13065.41     92.68 o
   1   2   1        4.80       -1.40      1.03 o
   2   2   1        0.01       -0.18      0.44 o
   3   2   1      271.51      247.35      2.85 o
   4   2   1       76.75       82.16      1.57 o
   5   2   1       12.61        4.77      0.59 o
   6   2   1      585.23      606.54      6.10 o
   7   2   1        4.89        0.88      0.61 o
   8   2   1        3.55        2.51      0.69 o
   9   2   1        0.18       -0.07      0.77 o
  10   2   1       27.94       23.32      1.36 o
  11   2   1      183.19      169.16      3.14 o
  12   2   1       10.90       12.63      1.47 o
  13   2   1        2.91        1.40      1.86 o
  14   2   1      161.95      154.37      8.64 o
  15   2   1      245.27      248.32      6.22 o
  16   2   1        0.56        2.68      3.45 o
  17   2   1        5.91        3.26      3.22 o
  18   2   1        0.29       -2.15      3.24 o
  19   2   1        3.53        4.71      3.82 o
 -19   3   1       11.46        2.44      5.72 o
 -18   3   1        4.00       -0.98      4.80 o
 -17   3   1       15.18       11.21      4.95 o
 -16   3   1      102.57      119.27      8.67 o
 -15   3   1       80.92       80.04      7.13 o
 -14   3   1      149.98      136.58      7.09 o
 -13   3   1       56.21       55.74      3.82 o
 -12   3   1      374.18      367.57      5.38 o
 -11   3   1       14.04       15.84      1.60 o
 -10   3   1       72.96       74.99      2.30 o
  -9   3   1        4.78        3.20      0.97 o
  -8   3   1      268.06      280.63      4.57 o
  -7   3   1      762.98      737.86      8.29 o
  -6   3   1      190.28      217.36      3.39 o
  -5   3   1      136.55      121.78      2.58 o
  -4   3   1       41.08       39.40      1.32 o
  -3   3   1     2878.86     2995.35     24.57 o
  -2   3   1        1.81        0.30      0.63 o
  -1   3   1      699.57      702.72      6.15 o
   0   3   1     2475.42     2467.65     17.87 o
   1   3   1     3840.95     3702.98     29.94 o
   2   3   1       11.02       15.46      1.10 o
   3   3   1      401.65      343.32      4.16 o
   4   3   1      273.84      202.26      3.25 o
   5   3   1       73.57       79.00      1.94 o
   6   3   1      326.51      404.96      5.39 o
   7   3   1      972.01      961.92     10.32 o
   8   3   1      918.30      894.53     10.35 o
   9   3   1      994.57      971.38     11.72 o
  10   3   1      368.13      350.12      4.99 o
  11   3   1       39.96       40.24      2.02 o
  12   3   1       29.95       37.81      3.04 o
  13   3   1      213.47      230.58      8.38 o
  14   3   1       44.81       40.88      3.48 o
  15   3   1        8.47       15.07      6.48 o
  16   3   1        2.21        1.36      5.35 o
  17   3   1        3.64       -2.60      4.49 o
  18   3   1       40.31       54.90      7.33 o
 -18   4   1        7.02        6.86     10.59 o
 -17   4   1       19.99       20.03      5.74 o
 -16   4   1        3.15        3.53      4.56 o
 -15   4   1        9.46        2.30      4.51 o
 -14   4   1      121.35      122.87      8.65 o
 -13   4   1      205.45      199.04      8.10 o
 -12   4   1      409.97      388.02      8.47 o
 -11   4   1       28.18       28.90      2.26 o
 -10   4   1        1.05        1.54      1.25 o
  -9   4   1       17.22       16.47      1.25 o
  -8   4   1       14.94       15.85      1.38 o
  -7   4   1        1.47        1.92      0.98 o
  -6   4   1      191.80      198.52      3.51 o
  -5   4   1      501.47      423.48      5.56 o
  -4   4   1      327.21      365.20      4.78 o
  -3   4   1      562.77      528.29      6.18 o
  -2   4   1     2652.12     2490.75     21.98 o
  -1   4   1     4802.82     4773.79     38.90 o
   0   4   1     3830.21     3919.09     31.04 o
   1   4   1     1945.72     1870.21     15.66 o
   2   4   1       74.64       69.49      2.00 o
   3   4   1      796.16      867.65      9.48 o
   4   4   1      320.69      312.30      6.39 o
   5   4   1      370.48      377.30      5.27 o
   6   4   1      183.59      182.93      4.75 o
   7   4   1        8.47        6.53      1.20 o
   8   4   1       24.61       30.31      1.77 o
   9   4   1       53.61       40.48      2.04 o
  10   4   1       50.55       48.29      3.53 o
  11   4   1       62.14       61.06      4.15 o
  12   4   1        4.82        7.51      2.40 o
  13   4   1      142.86      148.12      6.34 o
  14   4   1      169.76      189.71     10.03 o
  15   4   1        1.41       -0.25      4.26 o
  16   4   1        2.34       -6.51      4.34 o
  17   4   1        2.22       -0.77      4.88 o
  18   4   1        2.52        9.84      5.71 o
 -17   5   1       15.11       13.76      5.77 o
 -16   5   1       22.15       18.42      5.58 o
 -15   5   1        7.12        0.64     12.31 o
 -14   5   1       33.20       29.43      5.76 o
 -13   5   1      334.32      322.37     22.04 o
 -12   5   1        3.07        4.87      4.43 o
 -11   5   1       63.65       62.06      4.36 o
 -10   5   1        5.31       -1.17      2.11 o
  -9   5   1        2.15        1.02      1.26 o
  -8   5   1       45.49       43.92      2.21 o
  -7   5   1        8.38        9.53      1.41 o
  -6   5   1       87.33       79.02      2.64 o
  -5   5   1      153.88      151.24      3.34 o
  -4   5   1        1.93        1.18      1.10 o
  -3   5   1       21.42       31.83      2.13 o
  -2   5   1     1209.75     1236.99     12.64 o
  -1   5   1      513.16      520.19      6.45 o
   0   5   1      990.43      971.26      9.47 o
   1   5   1      475.68      466.16      5.75 o
   2   5   1      235.15      219.58      5.08 o
   3   5   1       57.59       56.62      2.19 o
   4   5   1      177.53      136.96      3.13 o
   5   5   1       13.46       21.47      1.60 o
   6   5   1      133.47      126.29      3.15 o
   7   5   1      235.87      252.65      5.82 o
   8   5   1      465.99      451.97      7.71 o
   9   5   1       53.36       47.89      3.35 o
  10   5   1        0.01       -2.68      2.45 o
  11   5   1       82.87       94.00      6.22 o
  12   5   1       37.65       34.43      6.94 o
  13   5   1       25.95       24.89      5.68 o
  14   5   1       22.41       26.59      5.75 o
  15   5   1        2.19        0.25      4.83 o
  16   5   1        3.36       -1.92      4.83 o
 -16   6   1        7.64        7.01     10.59 o
 -15   6   1       29.32       35.13      9.90 o
 -14   6   1        3.45        9.15      5.32 o
 -13   6   1      171.78      185.75     13.17 o
 -12   6   1       16.93       16.38      5.37 o
 -11   6   1      165.50      137.99      9.49 o
 -10   6   1        5.30        3.32      4.49 o
  -9   6   1       19.67       23.99      4.67 o
  -8   6   1       69.38       57.00      4.26 o
  -7   6   1       77.09       74.04      3.73 o
  -6   6   1       13.57       10.25      1.88 o
  -5   6   1        0.14       -2.07      1.38 o
  -4   6   1      639.42      602.84      8.06 o
  -3   6   1      139.71      141.09      4.50 o
  -2   6   1       79.71       60.34      2.83 o
  -1   6   1      495.65      437.64      6.32 o
   0   6   1     3579.87     3489.01     34.06 o
   1   6   1       11.83       -0.08      3.72 o
   2   6   1       74.06       59.81      3.52 o
   3   6   1      129.10      126.61      3.38 o
   4   6   1       37.24       38.91      2.23 o
   5   6   1       21.16       21.43      2.42 o
   6   6   1        1.22        0.44      2.13 o
   7   6   1       42.50       34.81      3.20 o
   8   6   1      120.20      114.24      6.66 o
   9   6   1       41.13       45.79      4.96 o
  10   6   1        5.11        5.04      3.63 o
  11   6   1       55.52       55.09     15.84 o
  12   6   1        8.34       14.31      5.17 o
  13   6   1       59.30       73.09     17.65 o
  14   6   1        5.43       15.40      5.59 o
  15   6   1        0.43        8.30      5.76 o
 -14   7   1       33.22       32.35      7.40 o
 -13   7   1        6.02        6.54      5.58 o
 -12   7   1        5.11       17.84      5.79 o
 -11   7   1        0.08        9.49      5.46 o
 -10   7   1      130.94      148.38     10.21 o
  -9   7   1       13.86        8.31      5.10 o
  -8   7   1        6.27        7.01      8.52 o
  -7   7   1       20.51       16.01      4.99 o
  -6   7   1        0.82       -0.95      3.10 o
  -5   7   1      191.40      179.71      6.79 o
  -4   7   1        1.59       -0.14      2.87 o
  -3   7   1        4.04        5.14      7.03 o
  -2   7   1      214.41      206.48     14.29 o
  -1   7   1     1373.22     1375.41     23.69 o
   0   7   1        1.02        0.31      3.48 o
   1   7   1        0.14       -7.94      5.29 o
   2   7   1       49.76       45.32      6.09 o
   3   7   1       96.39       83.87      6.14 o
   4   7   1       43.72       34.21      6.64 o
   5   7   1       13.61       12.68      3.77 o
   6   7   1       15.10       15.02      5.75 o
   7   7   1      184.11      148.59      8.52 o
   8   7   1        0.11       -1.25      4.74 o
   9   7   1        0.36        9.89      4.87 o
  10   7   1        3.04       -2.22     10.25 o
  11   7   1        9.54       12.14      5.52 o
  12   7   1       12.39       16.32      5.77 o
  13   7   1        0.90       -0.89      6.11 o
 -12   8   1       16.64        8.41      6.21 o
 -11   8   1       30.98       27.92      6.72 o
 -10   8   1        1.76       -8.96      9.04 o
  -9   8   1        0.88       -6.10      4.81 o
  -8   8   1        2.46       -6.83      4.56 o
  -7   8   1        5.66        4.25      4.99 o
  -6   8   1        1.43       -1.79      4.68 o
  -5   8   1        4.92        3.78      4.73 o
  -4   8   1        1.57       -7.49      4.99 o
  -3   8   1        9.39        7.07     16.70 o
  -2   8   1       52.71       69.45      7.59 o
  -1   8   1       68.18       55.60      7.24 o
   0   8   1      273.28      260.82     34.01 o
   1   8   1      103.65       92.63      8.40 o
   2   8   1        7.44        2.23     11.54 o
   3   8   1        0.22       -4.07      4.38 o
   4   8   1        0.17       -1.94      4.50 o
   5   8   1        1.86       -1.82      4.43 o
   6   8   1        5.96        0.34      4.95 o
   7   8   1       20.29       14.51      5.60 o
   8   8   1       22.68       27.24      6.29 o
   9   8   1       28.11       27.93      8.27 o
  10   8   1        0.29       11.33      5.78 o
  11   8   1        1.57       -3.25      5.30 o
  -8   9   1        3.92        4.72      6.06 o
  -7   9   1        8.41        9.12      6.00 o
  -6   9   1        0.52       -2.52      5.30 o
  -5   9   1        0.67        1.12      8.18 o
  -4   9   1        0.04       -3.28     12.05 o
  -3   9   1       87.00       84.57      9.06 o
  -2   9   1       84.63       84.60      8.89 o
  -1   9   1       10.05        9.17      5.96 o
   0   9   1       69.51       66.92     10.68 o
   1   9   1       24.84       28.45      6.57 o
   2   9   1       14.89        8.27      5.72 o
   3   9   1        4.72        3.16      5.23 o
   4   9   1        0.31        1.53      8.44 o
   5   9   1        1.66        1.12      5.32 o
   6   9   1        5.69        4.84      6.72 o
   7   9   1        0.00        5.79      7.40 o
 -20   0   2       81.94       92.38      8.80 o
 -19   0   2       36.79       33.01      5.95 o
 -18   0   2       22.10       15.50      7.58 o
 -17   0   2       11.38       12.14      4.24 o
 -16   0   2       81.41       72.08      7.83 o
 -15   0   2       29.43       23.71      3.57 o
 -14   0   2      360.48      347.52      7.00 o
 -13   0   2     1075.04     1051.10     19.81 o
 -12   0   2        6.60        9.15      1.67 o
 -11   0   2     2285.14     2472.07     30.70 o
 -10   0   2       22.79       28.02      1.75 o
  -9   0   2      306.13      338.35      6.11 o
  -8   0   2       49.41       33.77      1.72 o
  -7   0   2     1524.54     1466.43     18.29 o
  -6   0   2       66.65       87.47      2.15 o
  -5   0   2     2724.24     2745.43     32.65 o
  -4   0   2     6834.88     6995.30     81.59 o
  -3   0   2       12.07       30.86      0.80 o
  -2   0   2     1079.42     1124.91     10.79 o
  -1   0   2     4744.77     4759.48    141.72 o
   0   0   2      310.02      326.52      4.00 o
   2   0   2     1872.03     1821.92     18.77 o
   3   0   2     4846.04     5006.52     50.51 o
   4   0   2       44.23       51.33      1.34 o
   5   0   2       16.73       17.38      0.85 o
   6   0   2     2557.46     2751.07     28.65 o
   7   0   2     4698.14     4848.85     52.97 o
   8   0   2      967.34     1145.16     13.76 o
   9   0   2      674.77      660.94     10.14 o
  10   0   2       26.66       21.91      1.53 o
  11   0   2        8.76        9.10      1.73 o
  12   0   2       20.46       26.47      2.53 o
  13   0   2        3.82        3.35      3.35 o
  14   0   2       17.24        9.94      3.32 o
  15   0   2      414.87      411.40     11.56 o
  16   0   2       39.92       56.81      6.57 o
  17   0   2       87.42       95.46      8.24 o
  18   0   2        5.35        3.15      4.80 o
  19   0   2        6.40        6.29      5.07 o
 -20   1   2        1.21        5.61      4.60 o
 -19   1   2       18.97       29.39      4.27 o
 -18   1   2       24.05       23.98      3.79 o
 -17   1   2       39.00       30.71      3.66 o
 -16   1   2       80.47       72.35      4.65 o
 -15   1   2      143.99      140.10      4.99 o
 -14   1   2      822.48      804.13     10.08 o
 -13   1   2     1498.35     1471.13     14.70 o
 -12   1   2      989.32     1003.89     10.47 o
 -11   1   2      103.06       81.94      2.15 o
 -10   1   2      135.45      163.23      2.77 o
  -9   1   2      491.01      539.56      5.92 o
  -8   1   2     2098.82     2120.13     19.31 o
  -7   1   2       15.93       23.77      0.95 o
  -6   1   2      754.79      746.99      6.41 o
  -5   1   2     1821.63     1807.08     13.37 o
  -4   1   2      279.01      282.29      2.49 o
  -3   1   2    10824.00    10706.50    120.67 o
  -2   1   2      450.20      465.78      4.08 o
   0   1   2     4355.96     4364.38     31.97 o
   1   1   2       71.99       63.87      0.99 o
   2   1   2     4164.71     4161.82     34.90 o
   3   1   2      258.10      239.32      3.09 o
   4   1   2     1234.85     1174.11      9.92 o
   5   1   2     1391.66     1584.14     13.75 o
   6   1   2     5559.39     6101.95     48.73 o
   7   1   2     4109.60     4579.86     36.94 o
   8   1   2      597.76      667.30      6.66 o
   9   1   2        4.70       10.27      0.90 o
  10   1   2      213.52      245.14      3.49 o
  11   1   2        8.78        7.05      0.89 o
  12   1   2        0.03        4.18      1.52 o
  13   1   2       12.53       13.05      1.86 o
  14   1   2       78.82       80.28      3.85 o
  15   1   2       11.19        3.18      2.26 o
  16   1   2       29.02       23.96      3.72 o
  17   1   2        1.11        1.43      3.31 o
  18   1   2       78.40       74.03      5.48 o
  19   1   2        0.04        2.63      3.55 o
 -20   2   2        9.69       12.93      4.10 o
 -19   2   2       95.13      100.98      6.21 o
 -18   2   2      193.86      206.79      8.84 o
 -17   2   2       23.16       23.49      4.16 o
 -16   2   2        0.84        0.46      3.14 o
 -15   2   2       88.81       89.72      4.89 o
 -14   2   2       96.17       93.09      3.71 o
 -13   2   2      402.06      385.83      5.27 o
 -12   2   2      747.53      754.11      8.21 o
 -11   2   2       90.57       99.06      2.35 o
 -10   2   2        0.72        3.12      0.83 o
  -9   2   2        0.02        2.21      0.75 o
  -8   2   2      107.60      120.18      2.24 o
  -7   2   2      100.45      103.17      2.07 o
  -6   2   2      221.91      209.47      2.55 o
  -5   2   2     1840.65     1866.31     14.98 o
  -4   2   2      238.23      237.60      2.68 o
  -3   2   2      234.51      229.61      2.80 o
  -2   2   2      137.66      148.44      2.20 o
  -1   2   2       10.16       22.35      0.91 o
   0   2   2     2121.55     2235.78     18.80 o
   1   2   2      250.01      262.49      2.77 o
   2   2   2      306.06      301.93      3.53 o
   3   2   2      952.00      951.11      9.04 o
   4   2   2      236.12      278.73      3.39 o
   5   2   2       24.13       25.32      1.06 o
   6   2   2       67.61       62.00      1.59 o
   7   2   2       75.05       90.82      1.96 o
   8   2   2        1.43        0.12      0.67 o
   9   2   2      424.82      411.36      6.32 o
  10   2   2        0.26       -0.38      0.79 o
  11   2   2        3.27        2.70      1.24 o
  12   2   2        9.92        6.13      1.87 o
  13   2   2      298.39      290.10      5.93 o
  14   2   2      464.09      476.27     10.61 o
  15   2   2        7.74        8.61      2.70 o
  16   2   2        0.19        2.48      3.00 o
  17   2   2       23.23       21.16      3.88 o
  18   2   2       14.23       20.04      4.15 o
 -20   3   2        3.55        4.65      5.37 o
 -19   3   2        6.62        1.85      5.10 o
 -18   3   2        2.29        1.81      4.71 o
 -17   3   2       42.84       32.40      5.92 o
 -16   3   2      170.01      172.60     16.01 o
 -15   3   2      386.71      413.38     14.03 o
 -14   3   2     1127.11     1163.14     20.28 o
 -13   3   2      557.86      626.99      9.87 o
 -12   3   2        1.37        4.54      1.30 o
 -11   3   2       51.77       47.61      2.00 o
 -10   3   2       38.98       37.98      1.67 o
  -9   3   2      145.36      153.93      3.02 o
  -8   3   2      898.15      913.90      9.40 o
  -7   3   2      759.25      838.36      8.28 o
  -6   3   2        6.61       13.08      0.97 o
  -5   3   2      202.38      226.40      3.20 o
  -4   3   2       92.17      112.25      2.12 o
  -3   3   2     1172.94     1260.87     10.62 o
  -2   3   2     3328.80     3546.04     26.94 o
  -1   3   2      141.00      162.18      2.50 o
   0   3   2      643.48      771.59      6.63 o
   1   3   2       57.01       75.68      1.82 o
   2   3   2     1506.30     1663.53     15.37 o
   3   3   2     1838.43     1992.89     18.23 o
   4   3   2     1516.89     1598.70     14.97 o
   5   3   2      753.18      855.95      9.87 o
   6   3   2      305.77      393.75      6.01 o
   7   3   2      471.11      512.36      6.57 o
   8   3   2      424.26      453.07      6.11 o
   9   3   2      247.87      258.89      4.24 o
  10   3   2      694.15      692.48      8.39 o
  11   3   2      783.83      804.12     12.19 o
  12   3   2      247.42      250.76      6.05 o
  13   3   2       30.07       29.72      2.85 o
  14   3   2       32.16       23.45      3.08 o
  15   3   2        0.99        1.25      2.81 o
  16   3   2        0.87       -0.05      3.52 o
  17   3   2        1.33        4.47      3.95 o
  18   3   2       19.65       24.53      5.04 o
 -19   4   2       18.85       17.05      6.00 o
 -18   4   2       16.84       14.67      5.85 o
 -17   4   2        0.18        0.40      4.62 o
 -16   4   2       17.34       14.77      5.25 o
 -15   4   2      112.48       93.77      7.90 o
 -14   4   2       34.64       40.73      5.87 o
 -13   4   2       22.25       24.38      6.56 o
 -12   4   2      319.04      312.36      8.72 o
 -11   4   2       39.67       28.15      2.06 o
 -10   4   2       29.64       24.50      1.72 o
  -9   4   2       64.12       59.68      2.01 o
  -8   4   2      183.63      202.79      3.41 o
  -7   4   2      148.62      154.90      3.14 o
  -6   4   2       65.51       75.28      2.25 o
  -5   4   2      713.12      748.33      8.53 o
  -4   4   2     1543.29     1560.62     14.37 o
  -3   4   2      847.11      896.10      8.27 o
  -2   4   2       68.44       79.00      2.00 o
  -1   4   2       48.23       48.99      1.62 o
   0   4   2      509.94      537.16      5.68 o
   1   4   2      285.18      313.88      4.07 o
   2   4   2      431.30      486.01      6.69 o
   3   4   2      587.68      596.37      8.27 o
   4   4   2       19.64       12.62      1.07 o
   5   4   2        4.05        5.59      1.00 o
   6   4   2      167.74      165.84      3.42 o
   7   4   2        1.87        2.49      1.03 o
   8   4   2       87.48       81.98      2.61 o
   9   4   2       14.48       11.82      1.58 o
  10   4   2       78.37       67.65      4.22 o
  11   4   2       74.28       77.79      4.75 o
  12   4   2        0.80        5.96      2.45 o
  13   4   2       21.40       25.15      3.53 o
  14   4   2       28.85       23.82      4.07 o
  15   4   2        3.19        2.00      5.77 o
  16   4   2        0.08        2.99      3.62 o
  17   4   2        2.75        3.08      5.03 o
 -18   5   2        0.06        9.14      5.58 o
 -17   5   2       10.30        5.99      6.80 o
 -16   5   2        3.54        4.77      5.42 o
 -15   5   2       43.78       55.05      7.03 o
 -14   5   2        1.95        3.90      4.95 o
 -13   5   2       20.06       41.54      6.16 o
 -12   5   2       89.56      124.33      6.92 o
 -11   5   2       45.23       47.68      4.63 o
 -10   5   2       16.11       11.33      2.56 o
  -9   5   2       10.80       10.58      1.46 o
  -8   5   2        0.02       -0.56      1.21 o
  -7   5   2       31.61       32.00      1.90 o
  -6   5   2      191.12      198.05      3.85 o
  -5   5   2       65.46       72.10      2.47 o
  -4   5   2        1.89        3.91      1.07 o
  -3   5   2       16.64       16.75      1.33 o
  -2   5   2      120.44      146.25      3.86 o
  -1   5   2        7.88       17.25      1.41 o
   0   5   2      156.52      174.77      3.64 o
   1   5   2      137.47      138.95      3.72 o
   2   5   2       62.60       58.63      2.10 o
   3   5   2       21.95       26.84      1.75 o
   4   5   2       65.76       59.95      2.29 o
   5   5   2       22.96       22.28      1.56 o
   6   5   2        1.64       12.72      1.47 o
   7   5   2        2.29       10.21      1.71 o
   8   5   2       36.34       43.15      3.13 o
   9   5   2       55.89       52.43      4.08 o
  10   5   2       54.97       52.67      4.30 o
  11   5   2       34.96       32.22      4.71 o
  12   5   2        0.00       -0.07      3.26 o
  13   5   2        9.96       11.57      4.78 o
  14   5   2       23.49       20.95      5.60 o
  15   5   2        4.18        5.30      4.87 o
  16   5   2       11.08        9.83     11.19 o
 -16   6   2        3.64        8.45      5.61 o
 -15   6   2       20.58       30.48      6.50 o
 -14   6   2        4.36        7.39      5.29 o
 -13   6   2       10.20       12.71      5.54 o
 -12   6   2        4.14        7.88      5.04 o
 -11   6   2       58.67       51.54     12.91 o
 -10   6   2        9.64        5.83      6.82 o
  -9   6   2       47.38       40.97      4.49 o
  -8   6   2       12.72        6.71      2.48 o
  -7   6   2       20.03       16.57      2.61 o
  -6   6   2       27.93       30.64      3.28 o
  -5   6   2      396.75      408.22      6.31 o
  -4   6   2        8.96       11.65      2.89 o
  -3   6   2      611.25      553.46      7.64 o
  -2   6   2      407.78      371.13      5.96 o
  -1   6   2        2.88       25.01      2.23 o
   0   6   2      337.42      328.67      5.87 o
   1   6   2      558.94      566.55      7.65 o
   2   6   2       55.72       55.52      2.48 o
   3   6   2       91.43       70.74      2.73 o
   4   6   2       30.46       25.99      2.53 o
   5   6   2       12.57       11.76      2.39 o
   6   6   2       39.41       39.54      3.78 o
   7   6   2       85.48       70.30      4.75 o
   8   6   2       10.14        8.95      3.00 o
   9   6   2       13.27       13.73      3.89 o
  10   6   2        9.97        6.15      3.67 o
  11   6   2        0.01       -1.41      4.20 o
  12   6   2        2.68       -1.18      4.50 o
  13   6   2        0.34        4.74     10.85 o
  14   6   2        4.23        3.89      5.20 o
  15   6   2       63.07       82.35      8.97 o
 -15   7   2        1.17        7.06      5.75 o
 -14   7   2        0.02       21.48     11.62 o
 -13   7   2       47.98       60.57      7.87 o
 -12   7   2       27.06       49.74      7.92 o
 -11   7   2      105.86      120.42      9.51 o
 -10   7   2        0.24        0.97      4.91 o
  -9   7   2       18.63        9.32      5.03 o
  -8   7   2       45.50       38.04      8.95 o
  -7   7   2        8.15        1.83      3.41 o
  -6   7   2       58.16       53.08      5.06 o
  -5   7   2        2.85       -1.61      3.79 o
  -4   7   2      120.12      116.79      8.09 o
  -3   7   2      103.25       93.25      5.55 o
  -2   7   2      961.08     1010.75     15.51 o
  -1   7   2      139.79      160.85      8.90 o
   0   7   2       19.82       11.72      3.48 o
   1   7   2       51.71       47.16      5.84 o
   2   7   2       11.65        9.81      3.17 o
   3   7   2       29.00       19.26      4.34 o
   4   7   2        1.24        1.34      3.34 o
   5   7   2        0.31       -4.37      3.24 o
   6   7   2      112.51      118.88      8.30 o
   7   7   2        1.12        7.42      3.80 o
   8   7   2       90.49       98.45      9.38 o
   9   7   2        3.10        1.59      4.71 o
  10   7   2        0.70       -6.32      4.32 o
  11   7   2        0.23       -1.80      4.68 o
  12   7   2        3.48        8.94     10.76 o
  13   7   2       13.03       15.14      6.03 o
 -12   8   2        7.77       10.43      6.07 o
 -11   8   2        1.56        5.44      5.77 o
 -10   8   2        1.02        1.28     10.07 o
  -9   8   2       30.94       31.89     11.45 o
  -8   8   2        1.04       -4.79      4.66 o
  -7   8   2       18.74       20.24      5.77 o
  -6   8   2        6.48       -3.98      4.51 o
  -5   8   2        8.12       -1.42      4.55 o
  -4   8   2       33.04       20.50      5.57 o
  -3   8   2       12.94       18.49      5.52 o
  -2   8   2       43.20       50.30      6.82 o
  -1   8   2      183.82      178.94      8.41 o
   0   8   2        2.16        7.60      5.60 o
   1   8   2       28.24       20.45      4.53 o
   2   8   2        0.21       -2.05      5.25 o
   3   8   2        9.34        9.17      5.05 o
   4   8   2       16.94       11.10     11.19 o
   5   8   2        8.61        7.26      5.03 o
   6   8   2        0.01       -6.21      4.43 o
   7   8   2       57.22       69.33      7.96 o
   8   8   2        0.01       -7.75      5.17 o
   9   8   2       12.80        4.70      5.60 o
  10   8   2        0.10        5.42      6.37 o
  -9   9   2        0.06       -4.65      7.40 o
  -8   9   2       18.70        8.32      5.90 o
  -7   9   2        0.05       -8.01      5.34 o
  -6   9   2       30.94       43.44      7.35 o
  -5   9   2       24.62       35.21      7.03 o
  -4   9   2        5.39        4.48      8.61 o
  -3   9   2      115.88      132.31     10.40 o
  -2   9   2        1.30       -3.24      5.30 o
  -1   9   2       72.66       72.10      8.39 o
   0   9   2        5.00        1.11      5.34 o
   1   9   2        9.58        7.84     12.31 o
   2   9   2        2.50        9.34      6.63 o
   3   9   2        0.36        0.80      9.90 o
   4   9   2       10.05        6.43      5.60 o
   5   9   2        3.39        0.26      8.78 o
   6   9   2        0.89        2.12      5.65 o
   7   9   2       70.88       93.35     14.21 o
 -21   1   3        4.76        4.14      3.63 o
 -20   1   3        2.92        1.84      3.36 o
 -19   1   3       11.71        5.64      3.73 o
 -18   1   3        0.19       -3.53      2.74 o
 -17   1   3        0.77       -2.56      2.61 o
 -16   1   3       51.39       51.52      3.31 o
 -15   1   3      412.07      389.23      8.11 o
 -14   1   3      133.17      124.90      3.50 o
 -13   1   3      376.19      366.48      5.16 o
 -12   1   3        3.91        5.23      1.09 o
 -11   1   3       83.42       83.09      2.09 o
 -10   1   3       57.28       44.44      1.52 o
  -9   1   3      194.32      172.61      2.72 o
  -8   1   3      123.99      124.70      2.01 o
  -7   1   3      131.87      152.04      2.10 o
  -6   1   3      133.47      130.32      1.65 o
  -5   1   3        1.32        2.29      0.53 o
  -4   1   3      278.53      255.59      2.43 o
  -3   1   3       90.38       66.51      0.90 o
  -2   1   3     2551.40     2225.53     16.63 o
  -1   1   3     4114.31     3676.49     28.15 o
   0   1   3     3382.90     3094.52     22.93 o
   1   1   3     2081.67     1864.48     14.48 o
   2   1   3     1067.29      976.42      7.62 o
   3   1   3     1471.32     1338.40     11.17 o
   4   1   3     1252.02     1230.92     10.47 o
   5   1   3      477.22      437.42      4.18 o
   6   1   3      374.96      409.51      3.96 o
   7   1   3        6.90        9.41      0.70 o
   8   1   3      229.85      239.52      2.88 o
   9   1   3       15.61       17.95      0.95 o
  10   1   3        0.08       -0.78      0.65 o
  11   1   3       87.52       72.54      2.07 o
  12   1   3       16.24       15.09      1.90 o
  13   1   3       32.08       33.14      2.60 o
  14   1   3       17.11       17.22      2.64 o
  15   1   3        2.83       -0.62      2.11 o
  16   1   3       49.86       47.87      4.42 o
  17   1   3       10.12       12.22      3.58 o
  18   1   3        2.39        7.76      3.56 o
 -20   2   3       19.50       16.72      4.06 o
 -19   2   3       98.55      106.55      6.77 o
 -18   2   3       33.67       43.27      5.01 o
 -17   2   3        3.91        7.58      3.47 o
 -16   2   3        2.42        3.70      2.64 o
 -15   2   3       43.66       38.96      4.83 o
 -14   2   3      141.89      151.34      3.98 o
 -13   2   3       99.23      100.31      2.70 o
 -12   2   3        4.60        3.05      1.07 o
 -11   2   3      588.70      531.12      6.02 o
 -10   2   3       41.18       41.54      1.49 o
  -9   2   3      482.89      441.20      5.19 o
  -8   2   3       16.19       16.97      0.97 o
  -7   2   3      598.08      560.31      5.67 o
  -6   2   3      144.07      160.66      2.24 o
  -5   2   3     2840.91     2627.68     22.46 o
  -4   2   3        5.69        5.47      0.56 o
  -3   2   3      109.02      119.44      1.94 o
  -2   2   3      382.17      334.00      3.23 o
  -1   2   3      674.17      641.91      5.79 o
   0   2   3     1157.16     1115.43      9.46 o
   1   2   3     3126.67     2944.33     23.73 o
   2   2   3      978.50      834.41      7.65 o
   3   2   3     2210.58     2129.26     19.18 o
   4   2   3       61.13       43.23      1.20 o
   5   2   3      246.96      228.72      2.87 o
   6   2   3     1124.68     1161.30     10.34 o
   7   2   3      179.82      215.12      2.98 o
   8   2   3        0.52        0.44      0.72 o
   9   2   3       67.00       57.04      1.71 o
  10   2   3       50.91       50.13      1.74 o
  11   2   3        6.37        2.76      1.53 o
  12   2   3       30.04       30.09      2.37 o
  13   2   3      310.20      282.16      7.77 o
  14   2   3       40.64       45.23      2.95 o
  15   2   3       14.77        8.63      2.25 o
  16   2   3        3.96        3.29      3.12 o
  17   2   3       27.75       26.73      4.17 o
  18   2   3        4.51       -1.34      3.33 o
 -20   3   3       10.43       13.21      5.50 o
 -19   3   3        0.77       -6.89      4.59 o
 -18   3   3       25.39       26.17      5.75 o
 -17   3   3        4.54        5.63      4.46 o
 -16   3   3        9.93        6.86      7.06 o
 -15   3   3      109.41       94.76      9.39 o
 -14   3   3     2106.55     2102.48     33.07 o
 -13   3   3      754.40      721.30     13.16 o
 -12   3   3      180.40      175.21      4.60 o
 -11   3   3       35.17       41.70      1.94 o
 -10   3   3       23.73       21.91      1.38 o
  -9   3   3       11.01        9.35      0.92 o
  -8   3   3       54.89       45.34      1.52 o
  -7   3   3       17.65        9.06      0.87 o
  -6   3   3      684.16      583.81      6.06 o
  -5   3   3        3.00        4.43      0.71 o
  -4   3   3      767.79      841.47      8.09 o
  -3   3   3      607.41      581.31      5.68 o
  -2   3   3      452.71      422.47      4.54 o
  -1   3   3      718.35      738.35      8.29 o
   0   3   3      665.52      627.31      5.80 o
   1   3   3        2.63        9.48      0.81 o
   2   3   3     1202.27     1183.51     10.87 o
   3   3   3     1748.54     1873.03     18.24 o
   4   3   3       65.77       59.67      1.64 o
   5   3   3      164.31      160.91      2.75 o
   6   3   3       18.24       22.53      1.24 o
   7   3   3     1138.50     1098.96     11.13 o
   8   3   3       81.59       82.66      3.31 o
   9   3   3        5.45        9.99      1.41 o
  10   3   3      353.34      349.80      6.37 o
  11   3   3      171.34      180.10      6.56 o
  12   3   3      103.88       90.91      4.02 o
  13   3   3       23.94       17.98      2.38 o
  14   3   3       12.02       13.51      2.30 o
  15   3   3       15.42        9.07      2.81 o
  16   3   3       16.15       18.85      4.57 o
  17   3   3       14.09       11.20      3.78 o
 -19   4   3        4.68        5.85     11.45 o
 -18   4   3      100.97      115.24      9.41 o
 -17   4   3        3.87        5.21      4.83 o
 -16   4   3       17.70       16.38      5.25 o
 -15   4   3       44.26       38.99      6.20 o
 -14   4   3       30.74       29.89      4.50 o
 -13   4   3        1.43        4.42      6.01 o
 -12   4   3       81.97       82.35      3.49 o
 -11   4   3        9.29        6.34      1.38 o
 -10   4   3       38.38       32.09      1.56 o
  -9   4   3       42.43       53.68      1.93 o
  -8   4   3       73.36       93.03      2.37 o
  -7   4   3      121.05      117.61      2.55 o
  -6   4   3      658.18      635.23      7.30 o
  -5   4   3      233.32      237.90      3.61 o
  -4   4   3       60.11       69.24      2.50 o
  -3   4   3      104.23      103.26      2.28 o
  -2   4   3      147.01      124.71      2.42 o
  -1   4   3      129.18      122.89      2.40 o
   0   4   3     1052.75     1065.23      9.83 o
   1   4   3       10.57       18.10      1.21 o
   2   4   3        6.82        0.36      0.64 o
   3   4   3        9.83        4.57      0.97 o
   4   4   3      498.08      457.34      5.61 o
   5   4   3      313.29      304.91      5.66 o
   6   4   3      233.93      241.04      3.90 o
   7   4   3       47.55       49.64      2.45 o
   8   4   3       26.47       30.71      2.63 o
   9   4   3        7.37        3.41      2.31 o
  10   4   3      275.95      270.81      7.78 o
  11   4   3       18.70       23.71      4.13 o
  12   4   3      167.45      170.35      5.88 o
  13   4   3        8.48        6.57      3.03 o
  14   4   3        6.78        6.26      2.99 o
  15   4   3       25.54       25.37      4.45 o
  16   4   3        2.70       -4.63      4.55 o
  17   4   3        8.53       10.68      5.59 o
 -18   5   3        1.25       -6.98      7.49 o
 -17   5   3        0.51       -4.10      9.56 o
 -16   5   3      117.52      121.09      9.27 o
 -15   5   3       34.23       36.74      6.33 o
 -14   5   3      466.94      452.05     15.81 o
 -13   5   3     1225.02     1211.58     24.67 o
 -12   5   3      354.82      368.73      9.63 o
 -11   5   3        0.41       -2.97      1.98 o
 -10   5   3      186.53      150.40      4.07 o
  -9   5   3       23.45       23.26      1.76 o
  -8   5   3      259.26      229.41      4.16 o
  -7   5   3       20.00       25.90      1.74 o
  -6   5   3      111.80      103.38      2.76 o
  -5   5   3        3.54        4.60      1.13 o
  -4   5   3       79.26       84.63      2.95 o
  -3   5   3       10.57       13.11      1.27 o
  -2   5   3      338.36      316.25      4.39 o
  -1   5   3       61.65       52.82      2.01 o
   0   5   3      177.46      175.41      3.30 o
   1   5   3        2.79        4.02      1.06 o
   2   5   3      231.61      228.42      3.82 o
   3   5   3       72.81       62.01      2.21 o
   4   5   3      136.36      110.85      3.08 o
   5   5   3      439.06      394.05      7.98 o
   6   5   3      353.49      343.69      5.74 o
   7   5   3      149.90      132.98      5.60 o
   8   5   3       49.32       40.11      3.67 o
   9   5   3      122.92      106.28      5.40 o
  10   5   3       40.66       29.37      3.58 o
  11   5   3       19.33       25.08      3.57 o
  12   5   3       17.59       16.75      4.13 o
  13   5   3       60.86       57.36      5.43 o
  14   5   3        1.19       -3.69      5.60 o
  15   5   3        3.28       -2.59      3.80 o
 -17   6   3       14.65       13.86      6.08 o
 -16   6   3        5.29        5.15      5.38 o
 -15   6   3        5.71        6.06      5.59 o
 -14   6   3        3.34        4.26      6.20 o
 -13   6   3       44.74       43.60      6.74 o
 -12   6   3      163.86      166.38      9.72 o
 -11   6   3      146.74      121.34      7.15 o
 -10   6   3       12.07        5.79      4.00 o
  -9   6   3       22.44       13.63      2.38 o
  -8   6   3        0.44       -2.44      1.63 o
  -7   6   3       14.95       11.88      1.94 o
  -6   6   3       52.31       56.63      2.80 o
  -5   6   3      752.53      740.10      9.88 o
  -4   6   3      452.03      457.73      7.12 o
  -3   6   3       99.96      100.19      3.30 o
  -2   6   3      241.13      226.13      4.57 o
  -1   6   3      479.64      474.10      8.36 o
   0   6   3      266.61      251.23      4.97 o
   1   6   3       68.03       62.16      2.61 o
   2   6   3       27.16       30.50      2.09 o
   3   6   3       72.49       64.25      3.51 o
   4   6   3      718.12      718.28     14.26 o
   5   6   3      247.24      224.20     10.22 o
   6   6   3      108.54       83.71      5.14 o
   7   6   3      154.99      141.38     10.36 o
   8   6   3      128.64      127.28      6.72 o
   9   6   3       15.35       17.59      3.93 o
  10   6   3        3.56       -1.12      3.20 o
  11   6   3        0.23       -1.26      4.91 o
  12   6   3       16.53       25.59     12.23 o
  13   6   3       25.74       32.21     12.14 o
  14   6   3        4.77        5.97      7.58 o
 -15   7   3       33.43       34.45     14.03 o
 -14   7   3      117.45      107.83     11.54 o
 -13   7   3      140.53      133.40     10.22 o
 -12   7   3      213.22      223.49     21.09 o
 -11   7   3       17.05        1.70      4.97 o
 -10   7   3       16.26        8.14      4.88 o
  -9   7   3       27.26       27.66      4.49 o
  -8   7   3      133.27      126.07      6.98 o
  -7   7   3        0.71        0.90      3.33 o
  -6   7   3        6.05        3.43      3.23 o
  -5   7   3       29.90       31.15      4.42 o
  -4   7   3      165.87      161.97      6.70 o
  -3   7   3       77.19       78.22      4.17 o
  -2   7   3       18.44       14.67      2.70 o
  -1   7   3        6.75        4.93      2.65 o
   0   7   3       27.18       22.90      3.20 o
   1   7   3       87.27       93.02      4.81 o
   2   7   3        2.50        2.96      2.51 o
   3   7   3       66.21       58.13      4.52 o
   4   7   3       19.88       16.65      5.09 o
   5   7   3        5.00        5.69      3.64 o
   6   7   3      259.02      244.22      9.36 o
   7   7   3        3.61        5.15      3.74 o
   8   7   3        0.97        3.31      3.77 o
   9   7   3        0.02        1.47      4.49 o
  10   7   3        0.02        0.50      4.56 o
  11   7   3        0.04        2.76      4.99 o
  12   7   3        9.11       12.40      5.71 o
 -12   8   3       23.83       18.90      9.04 o
 -11   8   3       19.99       11.45      5.96 o
 -10   8   3        5.35       -0.98      5.17 o
  -9   8   3        1.72       -5.34     14.21 o
  -8   8   3        7.47        8.73      5.20 o
  -7   8   3        0.59        2.98      4.90 o
  -6   8   3        0.28       -3.38      4.68 o
  -5   8   3       10.71       11.33      5.35 o
  -4   8   3       56.92       50.32      5.53 o
  -3   8   3      124.01      121.95      7.46 o
  -2   8   3       27.16       26.39      4.79 o
  -1   8   3       12.20       20.20      5.99 o
   0   8   3        7.12        8.67      3.99 o
   1   8   3       17.42       18.07      4.44 o
   2   8   3        2.52        8.54      4.40 o
   3   8   3        4.30        1.52      3.71 o
   4   8   3       28.27       15.05      5.50 o
   5   8   3       22.96       22.51      8.52 o
   6   8   3       42.51       44.38      6.87 o
   7   8   3        0.06       12.06      5.41 o
   8   8   3       10.24        8.20      5.39 o
   9   8   3        9.27        9.03      5.48 o
  10   8   3        1.75        0.82      5.32 o
  -9   9   3        0.02       -1.61      5.46 o
  -8   9   3        0.26        4.57      6.46 o
  -7   9   3        0.01       -2.46      6.54 o
  -6   9   3        2.73       -1.84      6.46 o
  -5   9   3       41.34       43.59      7.31 o
  -4   9   3        3.92       12.33      5.91 o
  -3   9   3       32.24       46.57      7.45 o
  -2   9   3        5.93        9.89      5.90 o
  -1   9   3       51.90       53.94      7.43 o
   0   9   3        6.65       -0.86      7.23 o
   1   9   3        5.17        2.68      5.54 o
   2   9   3       18.48       25.85      6.32 o
   3   9   3       10.91       19.11      6.45 o
   4   9   3       13.37       19.49      6.18 o
   5   9   3        0.10       -2.89      6.89 o
   6   9   3        6.02       17.61      6.68 o
 -21   0   4        4.97        5.15      5.08 o
 -20   0   4       37.27       39.30      6.54 o
 -19   0   4       10.62        9.49      4.56 o
 -18   0   4       15.38       19.80      6.97 o
 -17   0   4       91.14      105.83      6.30 o
 -16   0   4        1.74       -1.01      2.84 o
 -15   0   4      294.87      274.07      8.98 o
 -14   0   4      295.14      266.17      7.96 o
 -13   0   4     1304.89     1316.58     17.78 o
 -12   0   4      462.92      442.82      7.33 o
 -11   0   4      292.78      298.48      5.91 o
 -10   0   4      322.00      358.90      6.50 o
  -9   0   4        8.45       12.90      2.00 o
  -8   0   4      495.55      600.21      9.13 o
  -7   0   4     3654.16     3891.25     50.75 o
  -6   0   4       21.85       30.30      2.76 o
  -3   0   4     4273.37     4220.65     42.83 o
  -2   0   4     1779.83     1808.97     63.02 o
  -1   0   4      761.36      759.53     25.05 o
   0   0   4     2763.73     2928.77     34.22 o
   1   0   4      563.19      608.13      6.98 o
   2   0   4     2214.23     2456.92     25.19 o
   3   0   4       60.41       64.81      1.35 o
   4   0   4    10285.57    11452.20    128.82 o
   5   0   4      471.27      645.25      8.14 o
   6   0   4      208.36      274.37      4.28 o
   7   0   4      593.55      559.08      7.06 o
   8   0   4       97.33       75.53      2.22 o
   9   0   4        8.21        1.52      0.97 o
  10   0   4       10.79       13.38      1.41 o
  11   0   4       37.49       32.70      2.57 o
  12   0   4        1.19        0.98      2.38 o
  13   0   4      602.17      509.91     12.84 o
  14   0   4       31.76       20.52      3.94 o
  15   0   4        0.10        4.12      3.17 o
  16   0   4      270.74      277.09     15.33 o
  17   0   4       97.67      115.33      9.01 o
  18   0   4       57.13       60.12      7.55 o
 -21   1   4        1.11        7.23      3.71 o
 -20   1   4        4.77        3.29      3.38 o
 -19   1   4       22.39       24.45      4.75 o
 -18   1   4        3.29        5.41      2.92 o
 -17   1   4       47.20       48.29      3.34 o
 -16   1   4      400.53      401.09      8.54 o
 -15   1   4       73.92       68.47      3.26 o
 -14   1   4     1812.85     1713.20     17.63 o
 -13   1   4     1433.71     1328.02     12.76 o
 -12   1   4      267.53      241.96      3.57 o
 -11   1   4       34.45       33.78      1.37 o
 -10   1   4     1397.16     1366.67     12.52 o
  -9   1   4      395.09      414.19      4.54 o
  -8   1   4     1391.83     1556.99     13.76 o
  -7   1   4       58.64       77.94      1.46 o
  -6   1   4     1764.78     1874.33     17.66 o
  -5   1   4       25.88       47.61      1.39 o
  -4   1   4        2.55        6.63      0.58 o
  -3   1   4      424.86      390.90      3.25 o
  -2   1   4     2829.92     2827.28     21.71 o
   0   1   4       18.22       16.90      0.58 o
   1   1   4    11686.92    12573.87    201.98 o
   2   1   4     1149.93     1062.36      8.31 o
   3   1   4      470.89      525.16      4.49 o
   4   1   4      167.64      156.05      2.03 o
   5   1   4      327.09      288.05      3.22 o
   6   1   4      952.90     1091.74      9.35 o
   7   1   4        1.22       17.61      0.88 o
   8   1   4        4.16        8.06      0.76 o
   9   1   4       75.73       73.85      1.85 o
  10   1   4        0.25        1.51      0.78 o
  11   1   4        0.03        0.63      1.35 o
  12   1   4       67.57       49.22      2.65 o
  13   1   4      258.70      246.93      6.03 o
  14   1   4        0.70        2.79      2.13 o
  15   1   4        2.76        5.28      2.33 o
  16   1   4       52.23       50.99      4.10 o
  17   1   4        1.00        1.60      3.28 o
  18   1   4        3.38        5.57      3.68 o
 -21   2   4        0.10        2.41      3.69 o
 -20   2   4        1.78        2.25      3.40 o
 -19   2   4       38.77       53.31      5.50 o
 -18   2   4        5.90        4.86      3.54 o
 -17   2   4        3.35        4.45      3.32 o
 -16   2   4      107.65      107.11      5.96 o
 -15   2   4      172.63      183.56      5.33 o
 -14   2   4      416.47      437.35      6.45 o
 -13   2   4       70.40       72.72      2.46 o
 -12   2   4       35.09       39.43      1.68 o
 -11   2   4       70.72       64.60      1.99 o
 -10   2   4        7.09       13.12      1.04 o
  -9   2   4      106.55      105.98      1.97 o
  -8   2   4      732.58      779.26      7.56 o
  -7   2   4      381.81      454.71      4.58 o
  -6   2   4     3051.33     3212.97     28.46 o
  -5   2   4      340.00      363.43      4.06 o
  -4   2   4     1952.10     2041.01     18.39 o
  -3   2   4     2576.77     2572.32     20.98 o
  -2   2   4        7.41        7.36      0.76 o
  -1   2   4      246.57      224.31      2.31 o
   0   2   4      820.85      931.38      7.74 o
   1   2   4      132.58      158.60      1.91 o
   2   2   4        0.05       16.31      1.46 o
   3   2   4       38.92       35.03      1.04 o
   4   2   4     1269.22     1375.75     12.31 o
   5   2   4      806.47      948.22      8.61 o
   6   2   4      226.03      266.51      3.21 o
   7   2   4       11.73        5.82      0.85 o
   8   2   4      461.23      488.70      5.16 o
   9   2   4       70.77       64.66      1.83 o
  10   2   4      161.86      150.78      3.72 o
  11   2   4       52.45       50.73      3.13 o
  12   2   4      489.80      464.76      8.45 o
  13   2   4        2.28       -1.60      1.76 o
  14   2   4       27.13       17.47      2.38 o
  15   2   4        1.32        1.30      2.15 o
  16   2   4       21.50       13.59      3.63 o
  17   2   4       24.69       27.61      4.29 o
 -20   3   4        8.23        8.52      5.46 o
 -19   3   4        2.90        0.86      4.92 o
 -18   3   4       24.34       29.03     14.55 o
 -17   3   4       29.63       34.75      5.75 o
 -16   3   4      142.27      168.68     13.13 o
 -15   3   4      316.90      361.30      9.26 o
 -14   3   4      361.98      368.38      8.62 o
 -13   3   4      431.62      431.80      8.07 o
 -12   3   4       20.54       19.60      1.54 o
 -11   3   4       66.03       68.57      2.17 o
 -10   3   4      174.61      179.65      2.90 o
  -9   3   4      434.20      432.51      5.02 o
  -8   3   4      993.89     1076.27     10.28 o
  -7   3   4     1138.72     1278.07     11.85 o
  -6   3   4      537.70      543.48      5.73 o
  -5   3   4      320.34      373.06      4.42 o
  -4   3   4       45.59       51.50      1.44 o
  -3   3   4     1937.19     2032.41     17.17 o
  -2   3   4      282.99      272.56      3.50 o
  -1   3   4     1896.65     2041.40     17.90 o
   0   3   4     1233.07     1218.89     11.55 o
   1   3   4       94.26       91.95      2.02 o
   2   3   4      141.24      166.01      2.62 o
   3   3   4        1.09        5.09      0.78 o
   4   3   4       51.99       59.21      1.73 o
   5   3   4      180.68      220.43      3.47 o
   6   3   4       93.31       84.42      2.10 o
   7   3   4     1114.39     1126.19     10.96 o
   8   3   4       21.56       22.81      1.46 o
   9   3   4      784.91      807.47     10.05 o
  10   3   4      314.40      315.22      6.04 o
  11   3   4        6.86        5.43      1.91 o
  12   3   4       34.34       26.98      2.50 o
  13   3   4       69.68       67.86      3.44 o
  14   3   4        6.52        6.42      2.19 o
  15   3   4       45.55       58.17      4.90 o
  16   3   4        0.84        5.86      3.45 o
  17   3   4       38.76       56.48      6.07 o
 -19   4   4       72.79       81.06      8.44 o
 -18   4   4      133.53      145.32     10.26 o
 -17   4   4       72.04       70.38      7.45 o
 -16   4   4        3.80       13.98      4.88 o
 -15   4   4      226.07      254.18      9.17 o
 -14   4   4      102.42      102.47      5.40 o
 -13   4   4       19.82       21.97      4.18 o
 -12   4   4      217.35      206.73      4.60 o
 -11   4   4      178.35      182.73      3.97 o
 -10   4   4        0.08       -0.18      0.97 o
  -9   4   4        9.69        6.98      1.06 o
  -8   4   4       36.39       40.36      1.59 o
  -7   4   4      225.25      247.67      3.62 o
  -6   4   4      119.30      146.10      2.66 o
  -5   4   4        3.00       10.31      1.02 o
  -4   4   4       49.52       86.32      1.90 o
  -3   4   4       46.68       38.90      1.56 o
  -2   4   4      834.63      888.86      8.78 o
  -1   4   4       98.67      108.05      2.26 o
   0   4   4       54.32       50.57      1.54 o
   1   4   4      371.71      408.01      5.02 o
   2   4   4      305.23      360.74      4.47 o
   3   4   4        8.39        6.75      0.95 o
   4   4   4        1.30        1.39      0.85 o
   5   4   4        3.02        8.41      1.10 o
   6   4   4      435.42      431.52      5.38 o
   7   4   4      192.71      183.91      3.93 o
   8   4   4       64.62       52.07      3.21 o
   9   4   4      387.17      400.77      9.49 o
  10   4   4      701.12      720.44     14.28 o
  11   4   4      138.48      148.30      5.65 o
  12   4   4      143.69      136.13      5.16 o
  13   4   4        5.17        5.55      2.40 o
  14   4   4       15.90       22.03      3.57 o
  15   4   4       14.37       18.40      4.43 o
  16   4   4        0.29        1.20      4.88 o
 -18   5   4        3.38       -6.61      4.92 o
 -17   5   4        3.39        5.69      5.13 o
 -16   5   4       44.22       54.11     17.05 o
 -15   5   4       59.64       62.76      7.20 o
 -14   5   4       20.78       43.64      5.25 o
 -13   5   4       65.70       70.54      5.63 o
 -12   5   4       30.17       28.17      3.47 o
 -11   5   4        3.54        2.76      2.24 o
 -10   5   4       42.73       51.86      2.42 o
  -9   5   4        1.34        0.15      1.19 o
  -8   5   4        0.04       -0.63      1.16 o
  -7   5   4       20.05       17.74      1.52 o
  -6   5   4      119.38      120.81      2.99 o
  -5   5   4       22.19       20.95      1.48 o
  -4   5   4       90.90      100.15      2.59 o
  -3   5   4      264.05      255.57      3.84 o
  -2   5   4        2.86        0.58      0.77 o
  -1   5   4       27.51       20.52      1.50 o
   0   5   4      177.77      182.79      3.37 o
   1   5   4       15.94       10.67      1.13 o
   2   5   4      230.22      251.51      4.22 o
   3   5   4       38.67       36.33      1.95 o
   4   5   4        0.05        0.58      1.10 o
   5   5   4       32.88       42.26      2.81 o
   6   5   4       24.35       27.52      3.11 o
   7   5   4       71.96       77.15      4.54 o
   8   5   4       29.54       23.31      3.23 o
   9   5   4        0.02       -2.38      2.47 o
  10   5   4        4.34        5.49      2.85 o
  11   5   4        8.96       11.79      3.23 o
  12   5   4       16.06       21.96      4.65 o
  13   5   4       48.35       46.83      4.58 o
  14   5   4       36.68       43.21      5.57 o
  15   5   4        1.00        4.05      4.24 o
 -17   6   4        6.80       -0.75      5.57 o
 -16   6   4       11.43       15.10      5.92 o
 -15   6   4        3.14        4.31      5.21 o
 -14   6   4       32.35       46.53     14.03 o
 -13   6   4       24.68       36.39      6.33 o
 -12   6   4       98.17      106.95      8.84 o
 -11   6   4       13.06        9.60      5.45 o
 -10   6   4        7.02        4.01      2.83 o
  -9   6   4       15.16       12.62      2.25 o
  -8   6   4       47.14       51.13      2.74 o
  -7   6   4       28.52       39.39      2.56 o
  -6   6   4      166.86      198.04      6.55 o
  -5   6   4       15.55       12.15      1.95 o
  -4   6   4      328.94      317.57      5.39 o
  -3   6   4        2.20        8.21      1.77 o
  -2   6   4      290.55      307.84      6.57 o
  -1   6   4      303.21      318.95      5.30 o
   0   6   4       45.26       44.52      2.46 o
   1   6   4        2.44       -2.24      1.49 o
   2   6   4       86.71       91.31      4.04 o
   3   6   4        7.59        8.54      2.41 o
   4   6   4        0.72        7.25      2.72 o
   5   6   4        0.03        5.72      2.72 o
   6   6   4       22.49       12.45      3.08 o
   7   6   4       42.77       31.52      3.67 o
   8   6   4       75.18       68.77      4.90 o
   9   6   4       15.91       10.86      3.32 o
  10   6   4        6.26        8.78      3.74 o
  11   6   4       14.80       24.96      4.63 o
  12   6   4        0.79        4.45      5.00 o
  13   6   4       12.94       20.84      6.11 o
 -15   7   4      128.12      125.10     10.49 o
 -14   7   4        5.87       30.17      6.67 o
 -13   7   4       31.63       35.64      6.79 o
 -12   7   4        2.87        2.45      8.18 o
 -11   7   4       19.66        9.65      5.32 o
 -10   7   4        0.11       -4.34      3.31 o
  -9   7   4        0.04        1.37      4.10 o
  -8   7   4        0.61       -2.01      2.60 o
  -7   7   4       19.89       15.86      2.85 o
  -6   7   4       33.42       29.76      3.72 o
  -5   7   4       35.89       41.30      3.62 o
  -4   7   4       12.26       19.35      2.78 o
  -3   7   4       47.31       43.97      3.65 o
  -2   7   4       59.15       58.71      4.48 o
  -1   7   4       77.69       62.44      4.12 o
   0   7   4        0.36       -3.52      2.35 o
   1   7   4      173.70      153.38      5.76 o
   2   7   4       40.49       45.59      3.80 o
   3   7   4      129.34      122.32      6.49 o
   4   7   4        3.72        3.99      2.97 o
   5   7   4       34.03       32.65      3.92 o
   6   7   4       28.65       31.45      4.77 o
   7   7   4        0.81       -0.22      3.21 o
   8   7   4        5.80        8.98      4.00 o
   9   7   4       10.15       11.23      5.17 o
  10   7   4        2.42        3.77      4.93 o
  11   7   4        2.76        3.19      5.17 o
  12   7   4       17.83       24.32      6.57 o
 -13   8   4        0.10       -1.89      5.66 o
 -12   8   4        3.31        0.48      5.30 o
 -11   8   4        4.96       12.97      5.91 o
 -10   8   4        0.75       -5.54      4.51 o
  -9   8   4        1.78        3.45      7.32 o
  -8   8   4        3.31        1.63      3.56 o
  -7   8   4       23.37       23.96      4.41 o
  -6   8   4       60.12       62.42      5.85 o
  -5   8   4       13.54       17.93      4.36 o
  -4   8   4        0.70        1.45      3.62 o
  -3   8   4        0.62        3.87      3.68 o
  -2   8   4        6.19        6.74      3.72 o
  -1   8   4        3.25        0.62      3.70 o
   0   8   4       95.06       91.99      6.62 o
   1   8   4       20.96       21.56      4.50 o
   2   8   4       52.08       58.96      5.86 o
   3   8   4      101.26      111.68      7.45 o
   4   8   4       14.98       20.55      4.70 o
   5   8   4        0.19        9.28      4.91 o
   6   8   4        0.00       -5.08      4.66 o
   7   8   4        7.90       13.95      7.06 o
   8   8   4       15.49       13.54      5.71 o
   9   8   4        0.32        0.34      5.34 o
  -9   9   4        1.41       -1.13      5.41 o
  -8   9   4        0.01        2.08      5.44 o
  -7   9   4        5.38        1.67      9.73 o
  -6   9   4        5.15       10.28      4.39 o
  -5   9   4        0.90        7.20      5.44 o
  -4   9   4       27.75       38.50      7.24 o
  -3   9   4        1.22       -2.98      5.09 o
  -2   9   4        0.00       -6.59      4.74 o
  -1   9   4        2.08        0.73      6.97 o
   0   9   4       20.04       21.05      6.27 o
   1   9   4        2.55       -5.86      5.10 o
   2   9   4       36.97       36.27      9.64 o
   3   9   4       31.08       44.96      7.61 o
   4   9   4        1.61       -1.51      5.54 o
   5   9   4        0.55       17.16      6.13 o
   6   9   4        0.25        2.91      5.84 o
 -21   1   5        0.12        3.81      3.67 o
 -20   1   5        1.16       -4.54      3.02 o
 -19   1   5        4.61        3.94      3.09 o
 -18   1   5       73.97       68.65      4.17 o
 -17   1   5       28.24       29.30      2.85 o
 -16   1   5        3.74        2.31      1.94 o
 -15   1   5       93.92       90.66      3.08 o
 -14   1   5      382.83      357.50      5.60 o
 -13   1   5       75.30       71.28      2.32 o
 -12   1   5      311.05      293.66      3.92 o
 -11   1   5       67.61       51.48      1.59 o
 -10   1   5      166.25      163.82      3.08 o
  -9   1   5      128.46      127.35      2.17 o
  -8   1   5      113.01      104.27      1.98 o
  -7   1   5      401.39      392.75      4.47 o
  -6   1   5      648.99      578.72      5.62 o
  -5   1   5      117.55      104.52      1.48 o
  -4   1   5      383.64      368.42      3.40 o
  -3   1   5      705.57      625.67      4.92 o
  -2   1   5     2732.82     2588.03     20.71 o
  -1   1   5      426.70      343.42      2.90 o
   0   1   5     4176.76     3878.15     28.66 o
   1   1   5      354.20      333.41      2.94 o
   2   1   5     1135.64     1057.39      8.65 o
   3   1   5       48.77       54.44      1.20 o
   4   1   5       49.96       45.55      1.07 o
   5   1   5      908.20      961.25      8.97 o
   6   1   5     1417.13     1416.33     12.35 o
   7   1   5      346.84      334.65      3.73 o
   8   1   5        3.93        5.47      0.78 o
   9   1   5        6.45        3.69      0.84 o
  10   1   5        3.96        2.70      0.97 o
  11   1   5        9.95        3.75      1.59 o
  12   1   5      217.45      197.05      4.80 o
  13   1   5       24.77       21.93      2.53 o
  14   1   5       46.49       38.01      3.08 o
  15   1   5        0.40       -2.27      2.23 o
  16   1   5        0.41        2.22      3.07 o
  17   1   5        0.56        7.05      7.83 o
 -21   2   5        1.82        7.96      4.43 o
 -20   2   5        4.25        7.15      4.40 o
 -19   2   5        4.93        0.56      3.65 o
 -18   2   5       52.70       47.64      5.91 o
 -17   2   5        1.92       -1.77      2.32 o
 -16   2   5        2.25        4.67      2.37 o
 -15   2   5      704.35      678.49      9.60 o
 -14   2   5      201.57      201.81      4.53 o
 -13   2   5      136.69      135.47      3.27 o
 -12   2   5       23.00       17.30      1.35 o
 -11   2   5      242.25      215.52      3.63 o
 -10   2   5       10.25        8.67      0.92 o
  -9   2   5       62.10       59.83      1.83 o
  -8   2   5      709.43      668.76      6.62 o
  -7   2   5     1281.35     1400.80     13.10 o
  -6   2   5     1539.35     1563.83     15.12 o
  -5   2   5      582.53      547.39      5.14 o
  -4   2   5      142.75      111.63      1.56 o
  -3   2   5     1031.09      970.89      7.82 o
  -2   2   5      167.32      137.80      1.67 o
  -1   2   5     1180.49     1159.78      9.47 o
   0   2   5       58.14       47.39      1.31 o
   1   2   5     2506.93     2576.59     20.23 o
   2   2   5      135.10      132.85      1.84 o
   3   2   5     1260.65     1176.00      9.80 o
   4   2   5      251.77      271.22      3.35 o
   5   2   5      450.57      400.06      4.53 o
   6   2   5        0.26        0.64      0.73 o
   7   2   5       27.11       27.25      1.41 o
   8   2   5       56.80       52.55      1.87 o
   9   2   5      195.31      210.05      3.85 o
  10   2   5      392.77      373.46      7.03 o
  11   2   5       59.71       56.49      3.10 o
  12   2   5       35.58       26.83      2.88 o
  13   2   5        0.02        1.27      1.75 o
  14   2   5       12.49       13.18      2.38 o
  15   2   5        7.27        7.33      2.42 o
  16   2   5        0.01        5.86      3.84 o
  17   2   5       29.49       48.20      7.06 o
 -20   3   5       34.88       24.12      9.82 o
 -19   3   5      104.24      117.96     10.25 o
 -18   3   5       29.09       36.53      5.98 o
 -17   3   5      113.62      115.56      6.79 o
 -16   3   5       14.95       11.80      3.08 o
 -15   3   5      107.41      114.11      8.22 o
 -14   3   5       74.54       68.56      3.23 o
 -13   3   5      147.32      146.30      3.77 o
 -12   3   5      203.54      189.72      3.86 o
 -11   3   5        0.17        0.96      0.83 o
 -10   3   5      172.13      172.12      2.97 o
  -9   3   5        3.31        4.01      0.85 o
  -8   3   5      190.05      236.60      3.49 o
  -7   3   5      800.04      708.28      7.47 o
  -6   3   5        8.51        9.24      1.12 o
  -5   3   5      479.44      474.39      5.11 o
  -4   3   5      828.33      771.79      7.25 o
  -3   3   5      307.77      310.06      3.54 o
  -2   3   5        3.50        3.10      0.67 o
  -1   3   5        2.35        2.71      0.66 o
   0   3   5      119.91       93.75      1.82 o
   1   3   5      168.37      183.00      2.58 o
   2   3   5       24.30       12.13      0.96 o
   3   3   5        0.54        0.56      0.69 o
   4   3   5       51.73       43.13      1.54 o
   5   3   5      893.11      833.66      8.74 o
   6   3   5      303.37      271.75      3.68 o
   7   3   5        1.01        4.73      1.02 o
   8   3   5      148.38      159.68      5.09 o
   9   3   5      190.61      189.58      5.03 o
  10   3   5      249.42      228.54      5.25 o
  11   3   5       81.87       72.89      3.37 o
  12   3   5      121.42      118.69      4.28 o
  13   3   5       44.96       37.68      2.89 o
  14   3   5       76.50       62.07      3.53 o
  15   3   5        1.73       -1.24      2.98 o
  16   3   5        1.83        4.81      3.99 o
 -20   4   5        1.58        6.53      6.20 o
 -19   4   5       33.35       19.38      5.95 o
 -18   4   5       22.14       24.99      7.06 o
 -17   4   5       49.83       50.14      6.64 o
 -16   4   5      377.89      389.07     11.54 o
 -15   4   5      104.09      100.85      5.55 o
 -14   4   5       65.65       55.82      4.22 o
 -13   4   5       73.17       79.26      3.50 o
 -12   4   5        4.66        2.42      1.51 o
 -11   4   5        7.91       10.00      1.78 o
 -10   4   5        3.30        2.79      1.10 o
  -9   4   5        0.00       -1.34      0.89 o
  -8   4   5     1050.26     1123.32     11.47 o
  -7   4   5      707.97      750.78      8.19 o
  -6   4   5      660.35      722.31      7.87 o
  -5   4   5      506.72      552.73      6.08 o
  -4   4   5      150.06      160.83      2.63 o
  -3   4   5       33.28       19.63      1.20 o
  -2   4   5      126.22      113.22      2.42 o
  -1   4   5      226.64      231.68      3.50 o
   0   4   5      380.48      390.67      4.71 o
   1   4   5      371.73      358.99      4.84 o
   2   4   5       99.48       93.24      2.24 o
   3   4   5        4.21        6.93      1.03 o
   4   4   5      146.93      153.48      3.22 o
   5   4   5        8.52        7.58      1.12 o
   6   4   5       72.45       74.76      2.65 o
   7   4   5      180.90      161.62      3.99 o
   8   4   5      300.07      299.33     11.15 o
   9   4   5      632.26      620.13     11.51 o
  10   4   5       31.53       35.46      3.24 o
  11   4   5        0.06        1.04      2.08 o
  12   4   5       47.56       46.18      3.38 o
  13   4   5        0.04        1.06      2.33 o
  14   4   5        3.19        2.45      2.84 o
  15   4   5        0.91        4.90      5.04 o
 -19   5   5        8.53        7.07      5.60 o
 -18   5   5       12.65       16.11      5.78 o
 -17   5   5        0.27        5.74      5.08 o
 -16   5   5       19.63       28.99      7.49 o
 -15   5   5       84.60       81.65      7.80 o
 -14   5   5        5.85       10.55      3.69 o
 -13   5   5        8.14        4.26      3.33 o
 -12   5   5       52.69       45.87      3.47 o
 -11   5   5        3.13        2.77      1.84 o
 -10   5   5      271.05      283.11      5.06 o
  -9   5   5        4.50        5.59      1.37 o
  -8   5   5        0.56        2.08      1.22 o
  -7   5   5        2.07        2.75      1.21 o
  -6   5   5       68.67       60.53      2.38 o
  -5   5   5       77.52       65.87      2.09 o
  -4   5   5        8.11        6.03      1.25 o
  -3   5   5       11.09       10.00      1.26 o
  -2   5   5      523.54      480.99      5.81 o
  -1   5   5      379.22      361.37      4.81 o
   0   5   5       14.34       12.49      1.30 o
   1   5   5       33.94       29.76      1.65 o
   2   5   5      335.22      325.48      4.71 o
   3   5   5        1.25       -0.22      1.23 o
   4   5   5      665.00      655.94      8.68 o
   5   5   5      130.76      131.02      4.75 o
   6   5   5      308.68      295.30      7.91 o
   7   5   5        0.00       -3.15      2.46 o
   8   5   5       14.98        9.90      2.88 o
   9   5   5        0.15        0.97      2.64 o
  10   5   5       21.79       22.15      3.58 o
  11   5   5       94.63       92.68      5.07 o
  12   5   5       69.13       64.68      4.42 o
  13   5   5       86.03       91.16      5.87 o
  14   5   5       33.66       34.34      5.23 o
 -17   6   5      114.18      116.88      9.98 o
 -16   6   5       29.78       37.82      8.70 o
 -15   6   5      104.43      100.68      8.97 o
 -14   6   5       11.82       16.42      5.38 o
 -13   6   5      131.94      138.81      9.53 o
 -12   6   5       13.54        7.10      3.63 o
 -11   6   5        0.11       -2.26      2.38 o
 -10   6   5       19.10       21.16      2.49 o
  -9   6   5      183.54      186.09      4.90 o
  -8   6   5        0.66       -2.50      1.67 o
  -7   6   5      329.13      329.57      5.88 o
  -6   6   5      380.73      397.61      6.48 o
  -5   6   5      362.53      365.06      6.95 o
  -4   6   5      428.07      402.92      8.57 o
  -3   6   5       88.02       91.10      3.27 o
  -2   6   5       25.84       23.91      2.20 o
  -1   6   5       39.56       35.43      2.61 o
   0   6   5        1.30       -2.38      1.59 o
   1   6   5      238.20      231.18      5.80 o
   2   6   5        1.96       -1.00      1.89 o
   3   6   5       47.17       49.50      5.52 o
   4   6   5      145.91      127.85      6.44 o
   5   6   5       79.91       64.83      4.56 o
   6   6   5       14.25       12.95      3.04 o
   7   6   5       12.45       10.66      3.05 o
   8   6   5        3.39        9.81      3.08 o
   9   6   5        4.57        6.84      3.05 o
  10   6   5        9.22        6.20      3.87 o
  11   6   5        0.32        0.20      3.25 o
  12   6   5        0.15       -5.20      3.71 o
  13   6   5       53.77       55.54      6.25 o
 -15   7   5       16.94       22.46      9.21 o
 -14   7   5       17.28       14.14      6.97 o
 -13   7   5       23.12       18.70      9.73 o
 -12   7   5        2.32        4.98      4.91 o
 -11   7   5        1.04       -0.01      4.43 o
 -10   7   5       58.72       63.98      5.62 o
  -9   7   5        0.01       -0.23      2.76 o
  -8   7   5       44.43       53.13      3.87 o
  -7   7   5        0.12        3.01      2.54 o
  -6   7   5        1.62        1.16      2.31 o
  -5   7   5      412.42      405.46      9.26 o
  -4   7   5       93.19       83.78      4.28 o
  -3   7   5       26.29       20.30      2.86 o
  -2   7   5       17.48       17.89      2.81 o
  -1   7   5      257.39      262.60      7.30 o
   0   7   5       17.11       10.15      2.94 o
   1   7   5       32.07       35.65      3.52 o
   2   7   5       32.09       22.50      3.75 o
   3   7   5      132.01      113.40      5.69 o
   4   7   5       69.13       74.09      5.19 o
   5   7   5        0.00       -2.62      2.76 o
   6   7   5        1.77        0.33      2.95 o
   7   7   5        2.56       -0.06      3.51 o
   8   7   5       21.76       25.23      4.73 o
   9   7   5       16.12       10.93      4.34 o
  10   7   5        2.07        2.29      5.11 o
  11   7   5       13.44        6.98      5.78 o
 -13   8   5        0.58        3.42     10.16 o
 -12   8   5        2.94        0.14      5.50 o
 -11   8   5        4.43       -2.02      8.52 o
 -10   8   5        0.01        1.70      4.67 o
  -9   8   5        0.00        1.84      4.92 o
  -8   8   5       12.19       16.34      4.06 o
  -7   8   5       39.92       30.65      4.02 o
  -6   8   5       70.27       68.39      5.02 o
  -5   8   5        0.13       -3.75      3.36 o
  -4   8   5        4.23        6.23      3.79 o
  -3   8   5        2.38        6.70      3.58 o
  -2   8   5       50.73       50.05      5.37 o
  -1   8   5       11.75       11.59      4.10 o
   0   8   5       32.34       33.70      6.12 o
   1   8   5        2.17       -1.72      3.59 o
   2   8   5       31.46       25.81      4.69 o
   3   8   5       13.65        5.57      3.98 o
   4   8   5        9.41        7.18      4.14 o
   5   8   5        9.03        2.78      3.90 o
   6   8   5        1.79        3.53      4.99 o
   7   8   5        1.67       -1.11      4.85 o
   8   8   5        0.34        2.08      5.35 o
  -9   9   5        3.95        7.50      6.10 o
  -8   9   5       22.21       20.15      6.54 o
  -7   9   5        7.55       11.48      4.52 o
  -6   9   5       45.38       41.75      5.73 o
  -5   9   5        4.72       11.06      5.61 o
  -4   9   5       23.20       22.60      6.21 o
  -3   9   5        0.47        5.38      5.52 o
  -2   9   5        0.07       -6.94      4.63 o
  -1   9   5       11.80        9.35      7.32 o
   0   9   5        7.29       10.18      5.72 o
   1   9   5        5.00       10.32      5.77 o
   2   9   5        2.65       -8.31      7.92 o
   3   9   5       14.12        9.88      5.84 o
   4   9   5        0.06       -3.22      5.30 o
   5   9   5       16.47       34.16      7.24 o
 -22   0   6       30.44       41.71      7.12 o
 -21   0   6        8.72        9.48      5.25 o
 -20   0   6       29.86       33.64      5.91 o
 -19   0   6        0.56       -5.09      3.39 o
 -18   0   6       12.88       17.56      3.73 o
 -17   0   6      272.25      250.46     13.50 o
 -16   0   6        3.68        5.55      2.24 o
 -15   0   6      386.56      402.34      8.21 o
 -14   0   6        0.28        4.32      1.67 o
 -13   0   6      240.39      233.49      5.68 o
 -12   0   6        4.51        2.51      1.42 o
 -11   0   6      692.29      760.73     13.15 o
 -10   0   6      263.35      235.97      5.39 o
  -9   0   6        2.89        5.37      1.20 o
  -8   0   6       20.40       43.28      1.86 o
  -7   0   6     5929.66     6576.49     77.08 o
  -6   0   6    15819.78    16364.40    613.62 o
  -5   0   6     9779.28    10142.93    206.44 o
  -4   0   6       61.78       69.43      2.14 o
  -3   0   6      280.44      279.42      8.35 o
  -2   0   6      134.93      112.10      6.03 o
  -1   0   6      144.02      146.49      9.82 o
   0   0   6       27.43       34.78      1.43 o
   1   0   6     1649.89     1688.91     17.33 o
   2   0   6     8612.32     9479.74     95.60 o
   3   0   6     1996.10     2266.52     23.61 o
   4   0   6       39.64       29.97      1.16 o
   5   0   6      217.11      183.68      4.20 o
   6   0   6       52.40       66.84      2.53 o
   7   0   6      210.57      170.78      3.52 o
   8   0   6      249.62      251.57      4.30 o
   9   0   6       89.86       98.33      3.31 o
  10   0   6      525.08      448.22      9.29 o
  11   0   6       32.96       27.26      2.80 o
  12   0   6       57.98       56.89      7.69 o
  13   0   6       12.32       17.92      3.64 o
  14   0   6       17.59       23.43      3.90 o
  15   0   6        1.60        4.68      4.38 o
  16   0   6        1.25       -0.51      4.26 o
 -22   1   6        0.32        2.07      3.74 o
 -21   1   6        2.38       -0.57      4.30 o
 -20   1   6       10.33        6.32      3.39 o
 -19   1   6       22.24       27.94      4.52 o
 -18   1   6       46.71       53.11      3.46 o
 -17   1   6        5.15        5.59      2.41 o
 -16   1   6      124.15      128.67      4.09 o
 -15   1   6       48.00       50.67      2.41 o
 -14   1   6      111.25      105.61      2.96 o
 -13   1   6      185.96      193.86      3.48 o
 -12   1   6       20.36       23.94      1.32 o
 -11   1   6       64.81       62.75      1.87 o
 -10   1   6      144.41      131.41      3.22 o
  -9   1   6       13.75       47.89      3.32 o
  -8   1   6     6190.31     6728.69     61.38 o
  -7   1   6       13.81       12.57      1.05 o
  -6   1   6        1.50        2.95      0.73 o
  -5   1   6      136.61      179.29      1.98 o
  -4   1   6     3469.40     3506.29     29.39 o
  -3   1   6     2179.11     2269.38     19.00 o
  -2   1   6       47.26       48.12      0.86 o
  -1   1   6     3871.65     3914.79     30.05 o
   0   1   6       71.83       78.92      1.03 o
   1   1   6      427.88      428.51      3.66 o
   2   1   6     1098.51     1167.48      9.54 o
   3   1   6      156.20      170.62      2.08 o
   4   1   6      559.74      579.07      4.94 o
   5   1   6      344.80      390.48      3.84 o
   6   1   6      144.74      181.46      2.59 o
   7   1   6       56.49       72.01      1.70 o
   8   1   6      549.18      545.13      5.57 o
   9   1   6        7.84        3.25      0.95 o
  10   1   6       13.92        5.52      1.40 o
  11   1   6      310.55      257.77      5.35 o
  12   1   6      262.62      213.59      5.04 o
  13   1   6       70.08       73.82      3.72 o
  14   1   6       82.94       78.51      4.43 o
  15   1   6       35.05       42.16      5.72 o
  16   1   6        7.32       -1.18      3.22 o
 -21   2   6        2.31       -4.07      4.20 o
 -20   2   6        3.50       -7.60      6.20 o
 -19   2   6        8.44       14.61      5.04 o
 -18   2   6        0.21       -1.44      2.73 o
 -17   2   6       29.82       24.76      3.41 o
 -16   2   6      221.97      250.15      6.60 o
 -15   2   6        8.81       12.37      1.80 o
 -14   2   6        6.22       11.35      1.67 o
 -13   2   6       29.68       24.98      1.72 o
 -12   2   6       15.38       17.03      1.40 o
 -11   2   6       22.45       23.26      2.03 o
 -10   2   6       77.33       74.71      1.98 o
  -9   2   6       73.96       83.89      1.95 o
  -8   2   6      496.08      573.57      6.39 o
  -7   2   6     1281.27     1439.09     13.42 o
  -6   2   6      425.54      461.38      4.52 o
  -5   2   6      107.91      113.91      1.66 o
  -4   2   6      297.12      281.62      2.88 o
  -3   2   6       40.23       30.07      0.86 o
  -2   2   6      202.02      209.29      2.27 o
  -1   2   6        0.00       -0.32      0.40 o
   0   2   6       80.47      108.29      1.64 o
   1   2   6     1165.35     1222.52     10.47 o
   2   2   6      429.06      445.26      4.10 o
   3   2   6      555.91      514.54      4.87 o
   4   2   6      240.19      225.87      2.75 o
   5   2   6       14.71       18.49      1.13 o
   6   2   6        4.29        4.60      0.90 o
   7   2   6        0.41       -1.38      0.93 o
   8   2   6      106.15      118.24      2.85 o
   9   2   6      984.82      960.58     12.03 o
  10   2   6       33.33       46.18      2.80 o
  11   2   6      236.25      222.35      5.58 o
  12   2   6        0.13       -0.41      1.79 o
  13   2   6        0.03        0.87      1.73 o
  14   2   6        0.56        0.41      2.26 o
  15   2   6        1.04        0.07      2.70 o
  16   2   6       13.01        9.19      4.22 o
 -21   3   6       29.80       39.46      6.70 o
 -20   3   6      131.94      153.84     16.19 o
 -19   3   6      248.49      278.57     19.11 o
 -18   3   6        9.79       13.79      3.95 o
 -17   3   6      216.22      231.58      8.17 o
 -16   3   6        0.24       -0.73      2.53 o
 -15   3   6        0.50        1.16      1.90 o
 -14   3   6      326.46      336.30      6.04 o
 -13   3   6       73.72       69.68      2.82 o
 -12   3   6       32.87       33.86      1.87 o
 -11   3   6       19.25       20.50      1.37 o
 -10   3   6      348.44      372.17      4.76 o
  -9   3   6      867.39      982.02      9.54 o
  -8   3   6        9.38       15.83      1.12 o
  -7   3   6        0.30        0.62      0.76 o
  -6   3   6       15.56       28.13      1.27 o
  -5   3   6      583.48      636.23      6.72 o
  -4   3   6      591.33      590.33      5.80 o
  -3   3   6      403.66      441.18      4.74 o
  -2   3   6      780.04      793.79      7.35 o
  -1   3   6     1829.64     1998.52     16.32 o
   0   3   6      180.44      190.67      2.80 o
   1   3   6      147.83      154.23      2.26 o
   2   3   6      558.93      537.19      5.40 o
   3   3   6        5.74        6.45      0.80 o
   4   3   6      452.01      471.37      5.59 o
   5   3   6      474.12      455.90      5.33 o
   6   3   6     2134.49     2072.60     18.79 o
   7   3   6      344.73      308.55      4.84 o
   8   3   6      132.59      118.45      3.32 o
   9   3   6       29.35       28.62      2.30 o
  10   3   6       54.57       50.57      2.84 o
  11   3   6      157.67      135.67      4.42 o
  12   3   6       46.05       43.25      2.95 o
  13   3   6        0.89        0.55      2.09 o
  14   3   6       23.26       26.90      3.06 o
  15   3   6        0.31        1.26      3.54 o
 -20   4   6       28.07       20.73      7.06 o
 -19   4   6       11.31       11.49      5.75 o
 -18   4   6        1.81       -0.29      7.58 o
 -17   4   6       41.14       54.25      5.30 o
 -16   4   6       20.49       29.72      4.78 o
 -15   4   6        0.01        1.93      2.52 o
 -14   4   6       20.16       21.52      2.77 o
 -13   4   6       74.17       79.43      3.43 o
 -12   4   6       83.94       89.03      3.25 o
 -11   4   6      473.07      497.28      6.92 o
 -10   4   6       32.30       33.52      2.26 o
  -9   4   6       31.71       29.86      1.77 o
  -8   4   6      183.13      207.27      3.67 o
  -7   4   6      114.63      137.28      2.73 o
  -6   4   6        9.99       14.23      1.12 o
  -5   4   6       35.08       36.81      1.42 o
  -4   4   6       21.97       11.59      1.20 o
  -3   4   6      927.96     1006.40      9.81 o
  -2   4   6      829.37      842.06      8.46 o
  -1   4   6        0.36        0.68      0.87 o
   0   4   6        3.06        1.63      0.83 o
   1   4   6      391.13      398.50      4.99 o
   2   4   6       35.27       32.65      1.46 o
   3   4   6      190.66      186.83      3.10 o
   4   4   6       40.04       30.34      1.91 o
   5   4   6       21.09       24.78      1.66 o
   6   4   6       67.28       61.37      2.59 o
   7   4   6       64.77       73.41      4.98 o
   8   4   6       24.25       21.14      2.74 o
   9   4   6      188.37      185.54      5.85 o
  10   4   6       56.30       56.81      3.88 o
  11   4   6        6.80        4.87      2.23 o
  12   4   6       18.42       18.60      2.81 o
  13   4   6        5.74        4.94      2.53 o
  14   4   6        0.59       -0.39      3.07 o
  15   4   6        9.59        4.13      8.09 o
 -19   5   6       26.71       29.42      6.86 o
 -18   5   6        1.88       -0.46      5.08 o
 -17   5   6       58.45       58.24      7.35 o
 -16   5   6       40.67       61.28      5.54 o
 -15   5   6        4.29       -0.64      3.29 o
 -14   5   6        0.00        5.03      2.78 o
 -13   5   6        0.04       -2.15      2.15 o
 -12   5   6       35.32       37.17      3.22 o
 -11   5   6       32.32       36.94      2.21 o
 -10   5   6        3.66        3.10      1.36 o
  -9   5   6       23.59       22.92      1.82 o
  -8   5   6       62.12       63.35      2.40 o
  -7   5   6        1.45        2.10      1.20 o
  -6   5   6      295.35      291.67      3.96 o
  -5   5   6       63.67       57.36      2.00 o
  -4   5   6       17.67       16.51      1.37 o
  -3   5   6       60.45       65.23      2.43 o
  -2   5   6      414.87      411.76      5.24 o
  -1   5   6       62.17       68.21      2.28 o
   0   5   6       11.67       12.20      1.34 o
   1   5   6       10.17        9.34      1.22 o
   2   5   6       28.42       27.59      1.93 o
   3   5   6        0.47        3.86      1.46 o
   4   5   6      246.18      251.12      5.45 o
   5   5   6      101.34       86.14      5.00 o
   6   5   6        6.87        5.41      2.50 o
   7   5   6       20.71       19.76      3.85 o
   8   5   6        8.02        8.14      2.60 o
   9   5   6       49.92       50.61      3.92 o
  10   5   6        1.67        7.23      2.77 o
  11   5   6       46.20       47.04      4.04 o
  12   5   6        2.65        6.81      2.66 o
  13   5   6       39.74       45.99      5.08 o
  14   5   6       20.63       17.61      6.06 o
 -17   6   6       17.60       28.49      6.49 o
 -16   6   6       57.47       68.15      7.70 o
 -15   6   6        0.92        2.48      5.09 o
 -14   6   6       15.41       20.65      4.30 o
 -13   6   6       14.50       20.01      7.40 o
 -12   6   6        2.27        0.50      2.68 o
 -11   6   6        7.48        5.86      4.30 o
 -10   6   6      136.15      147.01      6.48 o
  -9   6   6        0.31        2.62      1.92 o
  -8   6   6      189.57      202.59      5.16 o
  -7   6   6       45.72       44.06      2.68 o
  -6   6   6       98.61      108.20      5.23 o
  -5   6   6      733.52      733.95     10.23 o
  -4   6   6      189.13      192.93      4.52 o
  -3   6   6        0.44       -2.10      1.40 o
  -2   6   6       12.32       10.61      1.87 o
  -1   6   6        2.04       -0.33      1.72 o
   0   6   6      130.64      124.01      4.10 o
   1   6   6       90.66       90.74      4.01 o
   2   6   6       83.66       65.45      3.58 o
   3   6   6        2.89       10.90      2.76 o
   4   6   6        4.92        9.80      2.84 o
   5   6   6        0.01        0.41      2.58 o
   6   6   6        0.81       -3.65      2.43 o
   7   6   6        6.44        8.35      3.23 o
   8   6   6        0.08       -3.70      2.47 o
   9   6   6       16.50       13.87      3.18 o
  10   6   6       49.56       54.12      4.42 o
  11   6   6        0.71        3.56      3.54 o
  12   6   6        8.21       16.12      4.71 o
 -15   7   6       11.85       15.92      6.18 o
 -14   7   6        9.05       -1.76      5.00 o
 -13   7   6        4.28       -0.57      4.80 o
 -12   7   6        1.93        2.52      3.57 o
 -11   7   6        7.61       10.56      4.44 o
 -10   7   6       80.20       82.44      7.05 o
  -9   7   6       22.60       20.70      3.18 o
  -8   7   6      199.93      208.17      6.55 o
  -7   7   6      236.39      239.67      6.44 o
  -6   7   6       36.14       38.79      3.30 o
  -5   7   6      117.18      123.77      6.78 o
  -4   7   6        3.12        4.79      2.16 o
  -3   7   6       19.70       16.63      2.70 o
  -2   7   6        0.11       -1.18      2.34 o
  -1   7   6       27.31       24.69      3.11 o
   0   7   6        8.91        5.11      2.97 o
   1   7   6        4.18        1.11      2.57 o
   2   7   6      134.74      135.00      5.67 o
   3   7   6       22.80       25.61      3.26 o
   4   7   6        0.01       -2.50      2.91 o
   5   7   6        3.65        0.47      2.98 o
   6   7   6        3.66        2.42      3.48 o
   7   7   6        0.07        0.12      3.09 o
   8   7   6        0.39        0.31      3.90 o
   9   7   6        0.22        1.68      4.00 o
  10   7   6        3.67        1.90      4.19 o
 -13   8   6        1.68       -2.86      5.68 o
 -12   8   6        1.08       -4.07      8.61 o
 -11   8   6        0.06        0.51      5.08 o
 -10   8   6       13.41        4.91      4.92 o
  -9   8   6       34.95       35.28      5.02 o
  -8   8   6       14.22       18.30      3.69 o
  -7   8   6        0.35        6.90      3.28 o
  -6   8   6       18.26       24.47      3.82 o
  -5   8   6        0.16        0.62      3.06 o
  -4   8   6        2.59       -0.43      2.73 o
  -3   8   6        2.38       -3.91      2.60 o
  -2   8   6        4.17        2.34      3.13 o
  -1   8   6       36.55       35.27      4.23 o
   0   8   6       48.70       47.44      4.63 o
   1   8   6       25.67       23.48      7.18 o
   2   8   6       11.10       12.22      4.17 o
   3   8   6        0.75       -5.31      3.63 o
   4   8   6       18.78       22.38      4.71 o
   5   8   6        6.45        3.34      4.45 o
   6   8   6        0.01        1.71      4.10 o
   7   8   6        0.85       -0.80      5.05 o
   8   8   6        0.02        1.79      4.44 o
  -9   9   6        0.21        3.56      5.48 o
  -8   9   6       24.99       26.73      6.74 o
  -7   9   6        6.93       20.43      4.84 o
  -6   9   6       27.57       21.00      4.97 o
  -5   9   6        0.52       -0.08      3.96 o
  -4   9   6       16.68       22.50      6.03 o
  -3   9   6        0.23       -5.62      3.75 o
  -2   9   6        3.15       -5.92      3.95 o
  -1   9   6        0.57       -5.49      5.03 o
   0   9   6        0.69        9.32      5.66 o
   1   9   6       23.34       17.76      6.07 o
   2   9   6        6.10       11.12      5.76 o
   3   9   6       33.63       40.26      7.12 o
   4   9   6        0.95        1.07      5.46 o
 -22   1   7        8.13        8.98      4.29 o
 -21   1   7        0.20       -2.16      4.42 o
 -20   1   7       14.49       23.31      3.91 o
 -19   1   7        2.96        0.20      2.30 o
 -18   1   7       36.57       43.08      3.25 o
 -17   1   7        0.42        4.24      2.02 o
 -16   1   7        3.06        2.67      1.44 o
 -15   1   7       39.53       39.05      2.12 o
 -14   1   7        1.43        0.66      1.09 o
 -13   1   7       21.71       19.76      1.41 o
 -12   1   7       44.54       41.01      1.68 o
 -11   1   7       22.40       22.85      1.34 o
 -10   1   7       97.42      118.43      2.44 o
  -9   1   7      160.61      163.48      2.59 o
  -8   1   7       44.76       64.51      1.58 o
  -7   1   7       82.84       77.19      1.36 o
  -6   1   7     2165.70     2036.07     16.66 o
  -5   1   7     2799.26     2669.03     21.70 o
  -4   1   7       19.98       17.84      0.67 o
  -3   1   7       70.71       59.04      0.99 o
  -2   1   7        1.15        0.53      0.36 o
  -1   1   7      467.30      446.70      4.37 o
   0   1   7      992.27      988.87      8.72 o
   1   1   7     1562.89     1509.70     11.56 o
   2   1   7       36.32       29.15      0.84 o
   3   1   7       46.56       40.98      1.07 o
   4   1   7      141.22      150.32      2.06 o
   5   1   7       23.79       30.11      0.98 o
   6   1   7        6.26        7.91      0.75 o
   7   1   7       21.96       22.47      1.12 o
   8   1   7        2.98        3.97      0.95 o
   9   1   7        0.45       -1.58      1.05 o
  10   1   7       22.73       21.27      2.04 o
  11   1   7      110.53       88.97      3.46 o
  12   1   7       61.32       56.03      4.28 o
  13   1   7       15.15       13.74      3.47 o
  14   1   7        7.15        5.28      2.91 o
  15   1   7        4.89        7.61      3.40 o
  16   1   7        0.24       -0.83      3.16 o
 -21   2   7       13.75       20.96      4.83 o
 -20   2   7        4.16        3.90      5.05 o
 -19   2   7        0.00        0.77      3.26 o
 -18   2   7       41.44       36.63      3.80 o
 -17   2   7        1.74        0.70      2.53 o
 -16   2   7        6.87        9.66      2.11 o
 -15   2   7       96.53       90.07      3.28 o
 -14   2   7        2.13        3.91      1.37 o
 -13   2   7       22.51       15.19      1.46 o
 -12   2   7       18.55       20.09      1.88 o
 -11   2   7        1.45       -0.12      0.83 o
 -10   2   7      279.36      247.41      3.62 o
  -9   2   7      103.41      105.99      2.20 o
  -8   2   7      250.13      239.15      3.17 o
  -7   2   7        0.55        1.31      0.55 o
  -6   2   7       27.18       29.24      0.94 o
  -5   2   7        0.14        0.34      0.45 o
  -4   2   7        7.20        6.66      0.62 o
  -3   2   7      274.02      243.27      2.92 o
  -2   2   7       10.28       17.43      0.63 o
  -1   2   7     1199.17     1174.10      9.57 o
   0   2   7      138.80      159.68      2.02 o
   1   2   7      118.16      111.33      1.71 o
   2   2   7     1208.17     1094.28      9.19 o
   3   2   7       97.43       92.38      1.64 o
   4   2   7      675.25      647.56      6.03 o
   5   2   7       40.30       35.34      1.29 o
   6   2   7        0.00       -0.19      0.85 o
   7   2   7        2.55        2.53      1.09 o
   8   2   7      208.41      197.78      3.77 o
   9   2   7      650.49      622.87      9.91 o
  10   2   7        1.43        3.87      1.67 o
  11   2   7       66.49       61.71      4.02 o
  12   2   7        2.63        1.21      1.92 o
  13   2   7       24.15       23.83      3.12 o
  14   2   7       18.14       21.08      3.24 o
  15   2   7        8.16        7.95      3.06 o
 -21   3   7        3.86       14.71      5.38 o
 -20   3   7       15.97       15.72      5.71 o
 -19   3   7      113.85      134.28      9.14 o
 -18   3   7        4.84        7.08      3.04 o
 -17   3   7        4.60        6.17      2.78 o
 -16   3   7        1.90        4.48      3.25 o
 -15   3   7       67.12       62.73      3.46 o
 -14   3   7        5.13        5.95      1.58 o
 -13   3   7        5.55        6.86      1.49 o
 -12   3   7      128.40      109.54      2.72 o
 -11   3   7        3.44        4.04      1.05 o
 -10   3   7      547.75      545.22      6.31 o
  -9   3   7      982.11     1080.49     10.83 o
  -8   3   7       78.27       95.00      2.84 o
  -7   3   7      141.53      130.96      2.47 o
  -6   3   7      221.49      191.64      2.74 o
  -5   3   7        6.49       14.45      0.85 o
  -4   3   7      596.96      548.54      5.25 o
  -3   3   7       95.39       72.31      1.52 o
  -2   3   7      268.83      252.44      2.88 o
  -1   3   7     2248.39     2444.68     18.91 o
   0   3   7      195.15      212.59      2.90 o
   1   3   7       18.64       14.82      0.96 o
   2   3   7      802.30      740.78      7.38 o
   3   3   7       23.03       20.64      1.12 o
   4   3   7      142.80      146.02      2.49 o
   5   3   7      130.15      137.63      2.87 o
   6   3   7      318.79      322.38      5.65 o
   7   3   7      242.82      234.95      4.20 o
   8   3   7       67.66       63.03      3.34 o
   9   3   7        3.40        4.73      1.80 o
  10   3   7      119.35      107.46      3.90 o
  11   3   7       41.35       35.48      2.90 o
  12   3   7        0.42       -1.11      2.04 o
  13   3   7       26.58       29.52      4.61 o
  14   3   7        5.35        7.30      2.96 o
  15   3   7        4.34        2.02      3.61 o
 -20   4   7       12.57       11.96      5.83 o
 -19   4   7       40.42       52.75     11.02 o
 -18   4   7        4.09        3.26      3.83 o
 -17   4   7       12.12       13.48      3.85 o
 -16   4   7       27.49       35.60      3.80 o
 -15   4   7       34.47       38.31      3.47 o
 -14   4   7       96.77      100.07      4.23 o
 -13   4   7        0.01       -0.53      1.59 o
 -12   4   7      184.09      171.06      3.76 o
 -11   4   7       33.90       35.35      1.97 o
 -10   4   7       49.12       47.95      2.03 o
  -9   4   7       24.49       32.44      1.63 o
  -8   4   7        2.88        5.50      1.07 o
  -7   4   7        1.13        2.58      0.95 o
  -6   4   7        2.14        1.14      0.81 o
  -5   4   7      150.44      127.12      2.94 o
  -4   4   7      146.99      154.29      2.70 o
  -3   4   7       14.17       16.06      1.16 o
  -2   4   7       27.85       40.88      1.54 o
  -1   4   7       61.59       57.86      1.77 o
   0   4   7      541.09      500.47      5.60 o
   1   4   7      115.91       97.47      2.19 o
   2   4   7       31.77       29.40      1.36 o
   3   4   7       17.21       20.54      1.34 o
   4   4   7        9.26        3.55      1.29 o
   5   4   7      275.17      278.86      5.44 o
   6   4   7        8.10       10.08      2.09 o
   7   4   7       55.60       58.15      3.63 o
   8   4   7      103.38       98.47      7.25 o
   9   4   7       38.23       39.74      3.41 o
  10   4   7       17.20       12.67      2.84 o
  11   4   7      107.74       98.65      4.48 o
  12   4   7        3.34        0.05      2.57 o
  13   4   7        0.34       -0.03      2.71 o
  14   4   7        9.48        6.50      3.48 o
 -19   5   7       33.65       55.69      9.56 o
 -18   5   7        1.26        1.31      5.17 o
 -17   5   7       73.99       70.94      7.56 o
 -16   5   7       17.11       18.36      4.20 o
 -15   5   7        0.01        2.75      2.93 o
 -14   5   7        3.94        2.36      2.68 o
 -13   5   7        1.19        2.96      2.29 o
 -12   5   7       39.43       39.83      2.98 o
 -11   5   7       27.54       29.06      2.27 o
 -10   5   7      161.53      157.79      4.01 o
  -9   5   7      387.77      382.11      6.96 o
  -8   5   7      115.47      119.47      3.25 o
  -7   5   7       70.06       58.62      2.32 o
  -6   5   7       36.22       36.23      1.73 o
  -5   5   7       18.51       16.65      1.49 o
  -4   5   7       70.52       69.48      2.20 o
  -3   5   7       80.98       62.88      2.11 o
  -2   5   7      414.48      438.36      5.50 o
  -1   5   7      170.82      170.26      3.30 o
   0   5   7        8.84       13.89      1.39 o
   1   5   7      201.41      191.39      3.80 o
   2   5   7        0.56        1.87      1.41 o
   3   5   7      161.73      153.62      4.94 o
   4   5   7       56.68       50.09      3.04 o
   5   5   7        3.91       -3.02      2.02 o
   6   5   7      248.52      227.56      7.95 o
   7   5   7       62.11       58.76      3.87 o
   8   5   7       29.96       25.96      3.19 o
   9   5   7       34.17       37.16      4.96 o
  10   5   7        0.88        1.41      3.18 o
  11   5   7        2.03        7.60      3.24 o
  12   5   7       29.23       30.80      3.78 o
  13   5   7       11.88       11.61      3.64 o
 -17   6   7       23.07       39.17      8.78 o
 -16   6   7        5.31        5.29      6.72 o
 -15   6   7        5.52        9.37      3.97 o
 -14   6   7       35.91       31.02      4.47 o
 -13   6   7       28.90       33.71      4.03 o
 -12   6   7       39.51       46.48      4.25 o
 -11   6   7        0.08        2.13      2.39 o
 -10   6   7      102.29      114.30      4.53 o
  -9   6   7      467.38      482.83     10.12 o
  -8   6   7       18.12       25.43      2.48 o
  -7   6   7        0.25       -0.29      1.68 o
  -6   6   7      333.54      335.33      7.08 o
  -5   6   7      446.34      477.63      7.64 o
  -4   6   7       41.66       39.85      2.40 o
  -3   6   7        0.44       -2.09      1.40 o
  -2   6   7       39.54       37.84      3.32 o
  -1   6   7       16.35       16.03      2.17 o
   0   6   7      194.55      190.21      4.93 o
   1   6   7       19.82       19.71      2.28 o
   2   6   7       35.80       23.82      3.10 o
   3   6   7      263.88      254.99      8.30 o
   4   6   7       55.48       46.49      3.66 o
   5   6   7        4.59        1.96      2.71 o
   6   6   7       11.13        4.69      2.70 o
   7   6   7       21.00       23.24      3.31 o
   8   6   7        2.85        4.37      2.76 o
   9   6   7       26.49       30.79      4.30 o
  10   6   7       13.93       22.96      4.37 o
  11   6   7       43.54       36.97      5.87 o
 -16   7   7       51.10       70.15      8.14 o
 -15   7   7        0.68        0.54      4.84 o
 -14   7   7        0.44       -3.65      4.92 o
 -13   7   7       13.19       15.73      4.26 o
 -12   7   7       51.55       55.79      5.42 o
 -11   7   7        2.89       -1.85      3.42 o
 -10   7   7       17.66       20.53      3.01 o
  -9   7   7        0.05        5.38      2.65 o
  -8   7   7      309.16      294.99     11.46 o
  -7   7   7       29.19       26.84      3.04 o
  -6   7   7       55.63       54.58      3.62 o
  -5   7   7        7.92        2.83      2.14 o
  -4   7   7       86.65       80.30      4.14 o
  -3   7   7        5.11        6.13      2.20 o
  -2   7   7       84.76       78.98      4.63 o
  -1   7   7       88.87       89.39      4.30 o
   0   7   7       50.90       45.17      4.88 o
   1   7   7        3.77        3.43      2.33 o
   2   7   7       68.63       62.41      3.82 o
   3   7   7        0.85        0.70      2.21 o
   4   7   7        2.90       -0.78      2.52 o
   5   7   7        0.29        3.22      2.78 o
   6   7   7       20.43        8.46      3.15 o
   7   7   7       33.88       46.98      4.35 o
   8   7   7       20.30       32.79      4.57 o
   9   7   7       53.80       64.65      6.41 o
 -13   8   7        0.00        7.85      5.82 o
 -12   8   7        2.63        2.73      5.06 o
 -11   8   7        0.10        2.68      4.92 o
 -10   8   7        6.09       10.03      4.08 o
  -9   8   7       36.95       29.55      3.95 o
  -8   8   7        6.79       11.93      3.41 o
  -7   8   7       32.18       33.63      4.05 o
  -6   8   7        6.94       -2.35      3.33 o
  -5   8   7        5.34        3.06      3.64 o
  -4   8   7       20.28       19.16      3.06 o
  -3   8   7        2.60       -3.41      2.62 o
  -2   8   7       61.33       62.91      4.42 o
  -1   8   7        0.08        2.24      2.80 o
   0   8   7       15.36       25.39      3.62 o
   1   8   7        9.86       16.78      3.43 o
   2   8   7       29.26       38.17      4.09 o
   3   8   7        0.97        3.78      4.94 o
   4   8   7       37.70       36.31      4.64 o
   5   8   7       11.50       12.80      4.06 o
   6   8   7        0.00        4.03      4.45 o
   7   8   7        0.37        3.03      5.59 o
  -9   9   7       42.01       45.29      7.51 o
  -8   9   7        0.03        9.47      5.77 o
  -7   9   7        0.73        2.14      4.03 o
  -6   9   7        2.11       -2.00      3.83 o
  -5   9   7        9.47       13.27      3.82 o
  -4   9   7        0.67       -4.22      3.53 o
  -3   9   7        7.92        4.94      3.69 o
  -2   9   7        0.10        0.39      3.61 o
  -1   9   7      104.60      122.70      7.06 o
   0   9   7        2.53        1.50      3.69 o
   1   9   7        0.13        5.41      3.89 o
   2   9   7       22.23       34.73      5.70 o
   3   9   7       21.92       14.17      5.07 o
 -22   0   8       27.90       41.41     14.29 o
 -21   0   8        3.02        1.05     10.16 o
 -20   0   8       16.05       14.44      4.00 o
 -19   0   8        5.08        1.89      3.16 o
 -18   0   8      138.25      145.34      6.85 o
 -17   0   8      207.33      216.11      6.71 o
 -16   0   8      110.90      113.66      5.00 o
 -15   0   8       66.89       66.99      3.79 o
 -14   0   8        9.59       10.23      1.76 o
 -13   0   8       16.79       12.93      1.58 o
 -12   0   8      126.42      111.81      3.45 o
 -11   0   8        0.01        9.81      1.43 o
 -10   0   8     3999.38     3903.99     46.70 o
  -9   0   8    15363.61    16563.00    192.80 o
  -8   0   8      485.25      397.77      6.32 o
  -7   0   8        4.21        6.19      0.85 o
  -6   0   8      823.83      880.21     12.30 o
  -5   0   8      151.18      152.30      2.59 o
  -4   0   8      107.23      116.22      3.70 o
  -3   0   8     1487.45     1756.22     55.96 o
  -2   0   8     4215.26     4464.86    135.86 o
  -1   0   8      289.38      394.35      7.62 o
   0   0   8     5036.12     5635.38     72.82 o
   1   0   8     1428.91     1556.94     17.27 o
   2   0   8        8.89       14.74      0.87 o
   3   0   8     2341.81     2240.05     23.42 o
   4   0   8       26.01       22.21      1.31 o
   5   0   8      178.03      158.65      3.45 o
   6   0   8      648.59      654.55      8.22 o
   7   0   8        2.33        0.79      1.15 o
   8   0   8        4.67       -0.89      1.32 o
   9   0   8      274.40      235.70      6.41 o
  10   0   8       16.03       17.31      2.98 o
  11   0   8      214.68      205.69      9.19 o
  12   0   8       66.25       81.42      9.21 o
  13   0   8        0.02        2.06      3.82 o
  14   0   8        5.93        0.08      4.07 o
  15   0   8        3.05       -0.87      4.50 o
 -22   1   8       19.33       19.36      4.90 o
 -21   1   8      161.34      186.28      9.99 o
 -20   1   8       17.63       27.89      3.54 o
 -19   1   8       81.45       82.55      4.17 o
 -18   1   8        1.83        2.42      2.16 o
 -17   1   8        0.78        0.66      1.69 o
 -16   1   8        3.91        2.67      1.61 o
 -15   1   8       18.13       14.11      1.68 o
 -14   1   8      106.11      106.56      2.80 o
 -13   1   8       50.11       56.47      2.12 o
 -12   1   8      149.74      160.64      3.29 o
 -11   1   8        1.11        0.11      0.87 o
 -10   1   8      117.52      133.28      2.36 o
  -9   1   8       82.57       99.39      5.02 o
  -8   1   8        1.15        1.35      0.61 o
  -7   1   8     1030.10     1064.44      9.10 o
  -6   1   8     4296.07     4459.52     37.54 o
  -5   1   8      331.20      371.32      3.79 o
  -4   1   8     1966.19     2055.02     19.21 o
  -3   1   8      139.01      152.25      2.06 o
  -2   1   8     1394.34     1442.08     13.66 o
  -1   1   8      364.21      426.82      4.82 o
   0   1   8       54.55       91.19      1.65 o
   1   1   8      215.29      206.64      2.11 o
   2   1   8      255.17      289.35      2.85 o
   3   1   8       69.92       92.25      1.99 o
   4   1   8       69.24       70.39      1.60 o
   5   1   8       54.83       59.37      1.45 o
   6   1   8      293.65      333.40      3.70 o
   7   1   8       26.11       24.31      1.41 o
   8   1   8      109.30      110.38      2.58 o
   9   1   8       39.20       43.96      2.23 o
  10   1   8        3.62        3.86      1.82 o
  11   1   8        1.38        6.30      2.20 o
  12   1   8       14.84        7.49      3.16 o
  13   1   8       57.58       48.26      4.20 o
  14   1   8        0.14        4.22      3.05 o
  15   1   8        6.04       -0.29      3.17 o
 -22   2   8       21.04       19.34      8.78 o
 -21   2   8       12.76       21.74      6.04 o
 -20   2   8       35.59       38.50      6.16 o
 -19   2   8        6.59       10.58      3.17 o
 -18   2   8        0.58       -0.39      2.49 o
 -17   2   8        1.47        4.30      2.17 o
 -16   2   8       23.37       20.81      2.27 o
 -15   2   8       69.55       67.48      3.03 o
 -14   2   8      173.75      168.72      4.15 o
 -13   2   8       74.64       81.84      2.71 o
 -12   2   8      157.38      148.70      3.21 o
 -11   2   8       48.52       40.19      1.63 o
 -10   2   8      788.09      869.52      9.28 o
  -9   2   8        4.61        9.08      1.00 o
  -8   2   8      533.91      590.03      5.94 o
  -7   2   8       80.26       80.97      1.59 o
  -6   2   8      199.38      182.98      2.28 o
  -5   2   8       52.18       37.18      0.91 o
  -4   2   8      133.11      135.34      2.38 o
  -3   2   8      758.36      871.73      7.96 o
  -2   2   8     2553.90     2868.10     23.43 o
  -1   2   8      404.41      466.35      4.64 o
   0   2   8     1225.47     1273.09     10.77 o
   1   2   8      262.45      278.20      3.04 o
   2   2   8      220.30      245.59      2.80 o
   3   2   8       13.96       12.78      0.89 o
   4   2   8       55.69       68.03      1.67 o
   5   2   8       17.18       18.87      1.16 o
   6   2   8      149.04      136.67      2.96 o
   7   2   8      317.67      316.89      4.82 o
   8   2   8      341.31      373.93      6.49 o
   9   2   8       21.12       25.45      2.29 o
  10   2   8        9.04        4.08      2.06 o
  11   2   8       81.68       84.39      4.18 o
  12   2   8        8.03        6.25      2.34 o
  13   2   8        3.02        0.70      2.50 o
  14   2   8        2.11       -0.58      2.68 o
  15   2   8       45.71       39.56      4.05 o
 -21   3   8        1.98        4.83      5.32 o
 -20   3   8      223.31      277.50     12.81 o
 -19   3   8        8.55       13.68      3.95 o
 -18   3   8        1.08        4.11      2.80 o
 -17   3   8        0.12       -1.54      2.41 o
 -16   3   8       16.19       13.85      2.32 o
 -15   3   8       32.87       37.18      2.76 o
 -14   3   8       27.37       30.59      2.45 o
 -13   3   8     1026.53     1039.67     12.77 o
 -12   3   8      480.80      501.30      6.79 o
 -11   3   8      303.11      300.89      4.48 o
 -10   3   8      389.55      396.34      5.25 o
  -9   3   8      432.84      413.64      5.30 o
  -8   3   8       73.44       63.61      1.77 o
  -7   3   8      125.92      128.33      2.14 o
  -6   3   8      182.03      171.46      2.30 o
  -5   3   8      931.98     1023.46      8.86 o
  -4   3   8      567.77      601.60      5.84 o
  -3   3   8      421.40      488.93      4.77 o
  -2   3   8      538.31      605.21      5.28 o
  -1   3   8      145.17      170.14      2.33 o
   0   3   8      174.83      200.98      2.76 o
   1   3   8      213.41      200.32      2.62 o
   2   3   8      513.71      498.47      5.23 o
   3   3   8       11.55       15.27      1.17 o
   4   3   8      580.38      600.26      6.85 o
   5   3   8      105.24      118.91      2.97 o
   6   3   8      349.05      345.27      5.19 o
   7   3   8       10.34        5.00      1.72 o
   8   3   8      102.24       91.78      4.16 o
   9   3   8       10.52       10.67      2.10 o
  10   3   8        0.03        0.37      2.07 o
  11   3   8       32.03       35.90      3.35 o
  12   3   8        0.12       -0.21      2.12 o
  13   3   8       98.97      104.97      4.76 o
  14   3   8       12.36       13.18      3.21 o
 -20   4   8        3.45        4.83      5.35 o
 -19   4   8       11.80        4.15      5.41 o
 -18   4   8        5.55        5.00      3.67 o
 -17   4   8        0.13       -0.39      2.75 o
 -16   4   8       59.91       62.45      4.40 o
 -15   4   8       82.63       76.09      4.14 o
 -14   4   8      175.32      179.57      5.11 o
 -13   4   8       61.20       61.48      3.02 o
 -12   4   8      315.55      339.93      5.83 o
 -11   4   8      114.46      119.19      4.56 o
 -10   4   8      705.45      717.86      9.06 o
  -9   4   8        0.86        0.04      1.01 o
  -8   4   8      143.17      135.61      2.72 o
  -7   4   8       77.87       74.44      2.03 o
  -6   4   8       88.36       87.06      2.12 o
  -5   4   8       46.48       60.92      1.81 o
  -4   4   8       32.19       29.88      1.33 o
  -3   4   8       10.48       13.88      1.09 o
  -2   4   8      541.08      630.11      6.46 o
  -1   4   8       56.34       56.51      1.83 o
   0   4   8        5.04        5.60      1.00 o
   1   4   8      147.90      160.83      3.13 o
   2   4   8       14.15       10.45      1.21 o
   3   4   8       39.88       30.74      1.76 o
   4   4   8      864.09      868.54     10.64 o
   5   4   8      839.37      881.45     13.17 o
   6   4   8      194.36      237.61      8.22 o
   7   4   8       20.38       18.85      2.83 o
   8   4   8        6.25        2.64      2.31 o
   9   4   8        9.15       11.17      3.00 o
  10   4   8       23.20       28.70      3.22 o
  11   4   8       11.72       18.90      3.50 o
  12   4   8        0.02       -3.72      2.50 o
  13   4   8       12.98       12.24      3.31 o
 -19   5   8        0.00       -6.99      7.58 o
 -18   5   8        0.89       -0.30      4.88 o
 -17   5   8        0.44        5.63      3.69 o
 -16   5   8       17.46       19.33      4.05 o
 -15   5   8       21.66       26.59      4.12 o
 -14   5   8       21.60       22.74      3.01 o
 -13   5   8       90.57       83.16      4.03 o
 -12   5   8        0.00        0.37      1.62 o
 -11   5   8      280.20      280.56      5.74 o
 -10   5   8        0.33       -1.62      1.44 o
  -9   5   8       58.55       63.96      2.77 o
  -8   5   8        0.61       -0.37      1.26 o
  -7   5   8        0.16       -1.65      1.10 o
  -6   5   8       50.66       45.64      2.18 o
  -5   5   8        0.23       -0.57      1.17 o
  -4   5   8        0.50        4.96      1.22 o
  -3   5   8        1.56        3.84      1.17 o
  -2   5   8       11.23       12.22      1.43 o
  -1   5   8       40.07       41.12      2.23 o
   0   5   8      166.30      174.81      3.63 o
   1   5   8       75.09       82.07      2.89 o
   2   5   8      137.49      143.43      4.16 o
   3   5   8        0.85        5.77      1.94 o
   4   5   8        0.08       -0.78      2.07 o
   5   5   8       80.39       79.19      4.19 o
   6   5   8        6.98        4.78      2.40 o
   7   5   8        6.88        5.72      2.62 o
   8   5   8      275.92      272.64      7.47 o
   9   5   8       13.80       15.10      3.41 o
  10   5   8        0.56        3.40      3.12 o
  11   5   8       12.09       11.66      3.06 o
  12   5   8       12.08       23.18      3.65 o
 -18   6   8        0.63       -1.88      5.94 o
 -17   6   8       14.52        6.08      5.16 o
 -16   6   8        3.19        4.54      3.82 o
 -15   6   8        0.53        1.72      3.44 o
 -14   6   8        8.59        9.77      3.26 o
 -13   6   8       10.53       10.96      3.19 o
 -12   6   8        1.80        4.72      2.60 o
 -11   6   8       19.46       22.87      2.54 o
 -10   6   8       13.57       17.36      2.36 o
  -9   6   8      147.84      138.54      4.43 o
  -8   6   8       20.38       24.17      3.03 o
  -7   6   8      101.33      100.69      4.11 o
  -6   6   8       99.82      112.12      5.93 o
  -5   6   8       25.30       22.45      2.29 o
  -4   6   8       54.64       55.75      2.98 o
  -3   6   8        0.56        2.83      1.79 o
  -2   6   8        3.19        4.94      2.19 o
  -1   6   8       24.36       20.65      2.43 o
   0   6   8       70.96       84.93      3.92 o
   1   6   8       12.84       16.56      2.43 o
   2   6   8       76.02       52.99      3.45 o
   3   6   8      165.14      159.32      6.96 o
   4   6   8        0.04        2.40      2.46 o
   5   6   8        5.03        4.49      2.56 o
   6   6   8       14.07       15.03      3.03 o
   7   6   8        0.86        5.95      3.24 o
   8   6   8        6.39       12.99      3.49 o
   9   6   8        8.54        4.74      4.92 o
  10   6   8       50.38       62.74      5.39 o
  11   6   8        1.50       -4.00      3.93 o
 -16   7   8        2.90        4.16      5.54 o
 -15   7   8        8.16        6.26      5.25 o
 -14   7   8        0.05        1.37      3.75 o
 -13   7   8        0.51        3.37      3.70 o
 -12   7   8       10.44       12.08      3.89 o
 -11   7   8       23.70       14.50      3.50 o
 -10   7   8       34.21       37.99      4.21 o
  -9   7   8       23.23       29.42      3.38 o
  -8   7   8       17.60       19.97      2.78 o
  -7   7   8      162.22      169.78      8.01 o
  -6   7   8       45.61       32.93      2.92 o
  -5   7   8       32.18       36.36      3.12 o
  -4   7   8       38.44       39.18      2.99 o
  -3   7   8        1.26       -1.66      2.00 o
  -2   7   8        3.90       -0.63      2.14 o
  -1   7   8       14.65       14.28      2.88 o
   0   7   8       24.49       23.14      2.81 o
   1   7   8        9.55        7.77      2.41 o
   2   7   8       15.18       18.80      2.86 o
   3   7   8        0.03       -2.10      2.25 o
   4   7   8        8.07        9.84      3.02 o
   5   7   8       15.96       24.39      4.00 o
   6   7   8       15.27       19.91      4.00 o
   7   7   8      119.21      136.56      8.70 o
   8   7   8        0.15        2.33      4.24 o
   9   7   8       22.54       14.93      4.90 o
 -13   8   8        0.11       -5.84      4.74 o
 -12   8   8        1.27        4.54      5.00 o
 -11   8   8        0.68        2.88      3.88 o
 -10   8   8       10.99        9.07      5.49 o
  -9   8   8        0.62        5.80      3.19 o
  -8   8   8        5.39        4.58      3.13 o
  -7   8   8        0.39       -0.93      2.98 o
  -6   8   8       33.40       32.26      3.69 o
  -5   8   8       26.90       30.53      3.36 o
  -4   8   8       18.18       16.81      2.96 o
  -3   8   8        0.73       -0.73      2.75 o
  -2   8   8        4.93        5.75      2.96 o
  -1   8   8      114.28      117.83      5.82 o
   0   8   8       35.88       45.85      4.20 o
   1   8   8        0.01        0.40      2.93 o
   2   8   8        1.50        2.10      3.04 o
   3   8   8        0.19       -3.95      3.20 o
   4   8   8        0.16        3.14      4.13 o
   5   8   8        3.57        6.16      4.35 o
   6   8   8        2.16        1.29      4.37 o
  -8   9   8        2.03        3.93      4.11 o
  -7   9   8        0.02       -3.78      3.25 o
  -6   9   8        3.69        7.01      3.75 o
  -5   9   8       15.63       14.89      4.00 o
  -4   9   8        2.77        0.72      3.57 o
  -3   9   8        6.06        8.81      3.85 o
  -2   9   8       27.87       46.78      5.71 o
  -1   9   8       26.66       35.63      5.43 o
   0   9   8       16.16       17.62      4.98 o
   1   9   8        4.54        8.64      4.66 o
 -22   1   9        4.32        1.72      6.37 o
 -21   1   9       10.20       14.64      6.89 o
 -20   1   9        1.42        1.60      2.97 o
 -19   1   9       32.39       38.99      3.56 o
 -18   1   9        9.26        5.30      2.29 o
 -17   1   9       33.25       31.25      3.07 o
 -16   1   9       77.38       70.28      3.33 o
 -15   1   9       11.94        8.03      1.74 o
 -14   1   9       81.66       74.27      3.05 o
 -13   1   9       26.36       24.55      1.63 o
 -12   1   9        0.00        2.56      0.96 o
 -11   1   9       94.96       93.46      2.11 o
 -10   1   9       39.33       44.50      1.33 o
  -9   1   9        8.99        6.19      0.75 o
  -8   1   9       79.09       77.03      1.46 o
  -7   1   9      412.29      419.64      4.41 o
  -6   1   9      194.70      193.98      2.23 o
  -5   1   9       58.74       57.11      1.14 o
  -4   1   9       33.61       25.67      0.99 o
  -3   1   9       59.03       55.05      1.16 o
  -2   1   9     1091.88     1088.80     11.17 o
  -1   1   9      131.06      117.74      1.80 o
   0   1   9        3.33        2.29      0.53 o
   1   1   9      874.96      888.13      7.74 o
   2   1   9     1651.76     1637.20     12.67 o
   3   1   9      123.74      114.91      1.74 o
   4   1   9       94.70      101.83      1.84 o
   5   1   9        3.91        5.11      0.83 o
   6   1   9      230.82      215.73      3.04 o
   7   1   9      174.04      161.41      2.97 o
   8   1   9       97.01       79.45      4.18 o
   9   1   9      178.79      145.41      4.31 o
  10   1   9        0.60       -1.24      1.87 o
  11   1   9       15.73       13.18      2.50 o
  12   1   9        0.41       -2.56      2.44 o
  13   1   9        7.49       10.68      3.02 o
  14   1   9        7.78        2.83      3.10 o
 -22   2   9        5.11       10.50      7.23 o
 -21   2   9        0.05        3.27      6.54 o
 -20   2   9       15.12       15.37      3.82 o
 -19   2   9        7.32        3.00      2.82 o
 -18   2   9        3.51        4.16      2.60 o
 -17   2   9      136.34      124.35      4.51 o
 -16   2   9       28.68       28.82      2.54 o
 -15   2   9      106.12       96.17      3.69 o
 -14   2   9       60.96       53.67      3.70 o
 -13   2   9      112.46      110.56      3.23 o
 -12   2   9       12.67       17.89      1.27 o
 -11   2   9        5.16        3.86      0.92 o
 -10   2   9       73.54       85.99      1.96 o
  -9   2   9       98.29       93.27      1.85 o
  -8   2   9       30.07       25.86      1.12 o
  -7   2   9       22.58       22.36      0.92 o
  -6   2   9      123.10      112.46      1.60 o
  -5   2   9      646.50      617.25      5.96 o
  -4   2   9      303.42      338.55      3.59 o
  -3   2   9       51.10       46.84      1.17 o
  -2   2   9      833.39      885.42      8.13 o
  -1   2   9     2256.31     2328.09     20.91 o
   0   2   9      297.38      302.85      3.35 o
   1   2   9      884.04      853.61      7.31 o
   2   2   9        3.61        4.36      0.71 o
   3   2   9       20.06       17.21      1.03 o
   4   2   9      293.15      291.51      3.74 o
   5   2   9      361.29      325.59      4.47 o
   6   2   9      501.54      458.38      6.44 o
   7   2   9      116.39      108.66      3.04 o
   8   2   9       84.50       92.66      5.37 o
   9   2   9       47.89       46.22      3.19 o
  10   2   9        1.15        3.83      2.11 o
  11   2   9       14.92       22.17      2.82 o
  12   2   9        1.45        3.60      2.77 o
  13   2   9        6.40       12.77      2.97 o
  14   2   9        3.12        7.92      3.04 o
 -21   3   9        3.80        4.99      6.20 o
 -20   3   9       71.63       74.48      7.16 o
 -19   3   9        1.04        0.65      2.87 o
 -18   3   9        0.01        1.77      2.70 o
 -17   3   9       11.09        8.18      2.46 o
 -16   3   9       59.71       49.41      3.17 o
 -15   3   9        4.68        2.99      1.84 o
 -14   3   9        0.10       -0.37      1.66 o
 -13   3   9       39.26       49.48      2.45 o
 -12   3   9      205.89      197.07      4.62 o
 -11   3   9        1.05        1.72      1.13 o
 -10   3   9       24.30       28.17      1.47 o
  -9   3   9       23.92       19.65      1.18 o
  -8   3   9       46.26       56.53      1.55 o
  -7   3   9       47.41       37.88      1.28 o
  -6   3   9       30.82       31.81      1.14 o
  -5   3   9      107.00      112.02      1.96 o
  -4   3   9       91.61       98.17      1.85 o
  -3   3   9      391.16      384.53      3.92 o
  -2   3   9      300.64      289.46      3.23 o
  -1   3   9       33.92       33.51      1.21 o
   0   3   9      587.65      550.75      5.95 o
   1   3   9      225.42      217.75      3.02 o
   2   3   9       26.57       22.95      1.21 o
   3   3   9       67.73       71.51      2.11 o
   4   3   9      295.98      285.13      4.27 o
   5   3   9      489.80      488.84      6.85 o
   6   3   9       53.88       51.57      2.58 o
   7   3   9      236.07      225.01      6.01 o
   8   3   9      119.62      102.01      5.01 o
   9   3   9       89.44       75.56      4.03 o
  10   3   9        0.86       -2.12      2.14 o
  11   3   9        3.06        1.97      2.16 o
  12   3   9        8.87        8.50      2.51 o
  13   3   9      110.56      116.03      5.56 o
 -20   4   9       10.79        4.82      6.72 o
 -19   4   9        0.47       -1.32      3.59 o
 -18   4   9       12.54       13.70      3.50 o
 -17   4   9       12.78       17.06      3.25 o
 -16   4   9        8.23        9.86      2.59 o
 -15   4   9        0.64        2.35      1.94 o
 -14   4   9       94.93       89.11      3.93 o
 -13   4   9        6.93        8.58      1.78 o
 -12   4   9        0.21        1.13      1.41 o
 -11   4   9        0.86        2.99      1.46 o
 -10   4   9       27.88       30.46      1.92 o
  -9   4   9       65.86       69.60      2.54 o
  -8   4   9       10.40       14.21      1.35 o
  -7   4   9       12.34       10.08      1.09 o
  -6   4   9      221.77      210.23      3.11 o
  -5   4   9      131.91      105.35      2.14 o
  -4   4   9       44.29       36.89      1.39 o
  -3   4   9      925.78      944.94      8.30 o
  -2   4   9      513.34      527.26      5.92 o
  -1   4   9      116.18      100.48      2.44 o
   0   4   9      344.75      343.00      4.25 o
   1   4   9        8.84        5.09      1.19 o
   2   4   9        1.08       -0.26      1.13 o
   3   4   9       30.48       33.14      2.07 o
   4   4   9      238.13      240.09      5.41 o
   5   4   9     1197.84     1186.72     16.72 o
   6   4   9       42.13       47.95      3.39 o
   7   4   9       31.26       27.53      3.34 o
   8   4   9       15.59       18.73      3.70 o
   9   4   9        0.42       -2.65      2.56 o
  10   4   9        3.09        3.10      2.54 o
  11   4   9        0.78        2.24      2.70 o
  12   4   9        0.08       -2.24      2.74 o
 -19   5   9        0.38        5.17      6.20 o
 -18   5   9        5.11        2.87      3.83 o
 -17   5   9        3.88        0.22      3.42 o
 -16   5   9        1.24        2.22      2.88 o
 -15   5   9        1.70        5.25      3.88 o
 -14   5   9       85.72       91.89      4.59 o
 -13   5   9       10.48       12.98      2.35 o
 -12   5   9        1.01        0.95      1.72 o
 -11   5   9       31.54       29.60      2.32 o
 -10   5   9       19.40       15.34      1.91 o
  -9   5   9        2.42        0.40      1.49 o
  -8   5   9        1.71        2.68      1.55 o
  -7   5   9       23.54       18.61      1.71 o
  -6   5   9      273.53      288.75      4.95 o
  -5   5   9      288.80      285.59      4.86 o
  -4   5   9      248.25      262.13      4.40 o
  -3   5   9      159.95      159.24      3.43 o
  -2   5   9       17.33       16.55      1.69 o
  -1   5   9        3.44        1.36      1.38 o
   0   5   9       89.20       77.00      2.77 o
   1   5   9        5.83        6.77      1.78 o
   2   5   9      439.76      422.26      7.89 o
   3   5   9       25.94       27.27      2.93 o
   4   5   9      166.58      157.40      7.85 o
   5   5   9       48.00       48.24      4.75 o
   6   5   9       15.99       24.99      3.42 o
   7   5   9       32.63       38.86      4.00 o
   8   5   9      143.34      134.96      6.40 o
   9   5   9       13.83        9.82      3.31 o
  10   5   9        6.03        6.72      3.29 o
  11   5   9        5.85        9.13      3.15 o
 -18   6   9        6.59       16.36      7.06 o
 -17   6   9        2.65        2.02      4.19 o
 -16   6   9       15.55       30.15      4.68 o
 -15   6   9        9.25       11.13      5.00 o
 -14   6   9        0.02        5.22      3.22 o
 -13   6   9       88.35       91.27      5.47 o
 -12   6   9        0.35        4.09      2.55 o
 -11   6   9        4.33        7.68      2.19 o
 -10   6   9       20.59       19.81      2.53 o
  -9   6   9      153.26      150.14      4.57 o
  -8   6   9      100.32      109.57      4.26 o
  -7   6   9        1.35        2.95      1.91 o
  -6   6   9        0.24       -0.29      1.70 o
  -5   6   9       58.86       48.82      2.87 o
  -4   6   9       32.05       21.99      2.34 o
  -3   6   9      385.48      372.32      6.93 o
  -2   6   9       97.47       94.45      4.03 o
  -1   6   9        1.85        0.25      1.91 o
   0   6   9      111.65      109.19      4.39 o
   1   6   9      163.97      144.07      5.13 o
   2   6   9       43.15       34.69      3.00 o
   3   6   9      112.72      111.86      5.06 o
   4   6   9       26.49       28.63      3.83 o
   5   6   9      116.37      109.50      5.98 o
   6   6   9      146.09      166.99      7.10 o
   7   6   9       27.45       32.51      4.25 o
   8   6   9       25.42       37.65      4.39 o
   9   6   9       14.45       25.64      4.27 o
  10   6   9        3.43        6.52      3.65 o
 -15   7   9        0.73       -0.78      4.50 o
 -14   7   9        5.22        6.73      3.84 o
 -13   7   9        5.66        9.98      3.85 o
 -12   7   9        3.48       10.92      3.98 o
 -11   7   9        6.36        8.82      3.39 o
 -10   7   9       66.05       67.90      4.32 o
  -9   7   9       76.08       73.07      4.03 o
  -8   7   9       16.77       13.53      2.64 o
  -7   7   9        0.60       -0.59      2.20 o
  -6   7   9       12.18       17.99      2.57 o
  -5   7   9      120.43      122.00      4.56 o
  -4   7   9       21.23       22.83      2.66 o
  -3   7   9       37.34       34.12      3.09 o
  -2   7   9        1.08        2.41      2.25 o
  -1   7   9        0.07       -0.19      2.11 o
   0   7   9        0.20       -0.01      2.24 o
   1   7   9       22.02       19.48      3.03 o
   2   7   9       11.13        9.17      3.72 o
   3   7   9       27.83       27.27      3.43 o
   4   7   9       22.71       15.88      3.72 o
   5   7   9        8.30       14.86      3.71 o
   6   7   9        8.49       16.95      4.00 o
   7   7   9        1.89        6.04      3.78 o
   8   7   9       16.64       26.00      4.40 o
 -13   8   9        0.34        2.58      6.37 o
 -12   8   9        0.76       -3.38      4.20 o
 -11   8   9        0.18        0.20      4.41 o
 -10   8   9        6.39        3.27      4.38 o
  -9   8   9        2.85        4.16      3.43 o
  -8   8   9        3.17        2.11      2.78 o
  -7   8   9        7.85        6.93      3.72 o
  -6   8   9        0.08       -3.54      2.36 o
  -5   8   9        1.77       -0.58      2.62 o
  -4   8   9        0.69       -0.02      2.99 o
  -3   8   9       23.29       18.33      3.66 o
  -2   8   9        5.51        6.20      3.36 o
  -1   8   9       55.14       46.41      4.72 o
   0   8   9        1.21        2.22      3.25 o
   1   8   9        0.30       -0.74      3.16 o
   2   8   9        3.90       -4.69      3.12 o
   3   8   9        0.35       -0.36      3.42 o
   4   8   9        1.69        0.61      5.12 o
   5   8   9       13.50       11.46      4.60 o
  -7   9   9        6.36       11.96      4.30 o
  -6   9   9        7.01       15.37      4.49 o
  -5   9   9        3.72        7.45      4.02 o
  -4   9   9        9.67        5.41      4.13 o
  -3   9   9       20.80       23.27      4.81 o
  -2   9   9        0.13        1.76      4.24 o
  -1   9   9        0.05        1.73      4.16 o
 -22   0  10       76.18       90.23     11.19 o
 -21   0  10        4.22       13.98      4.92 o
 -20   0  10       49.10       55.00      7.49 o
 -19   0  10       43.62       45.81      5.42 o
 -18   0  10       19.88       13.75      3.11 o
 -17   0  10      300.23      261.84     15.04 o
 -16   0  10        0.91        0.22      1.99 o
 -15   0  10      184.07      151.22      7.96 o
 -14   0  10       26.44       22.84      2.43 o
 -13   0  10       13.10       12.63      1.94 o
 -12   0  10       17.78       22.62      2.25 o
 -11   0  10      544.12      543.20     12.28 o
 -10   0  10     1839.80     1888.70     29.05 o
  -9   0  10     2127.69     2205.68     33.33 o
  -8   0  10      141.76      139.77      3.01 o
  -7   0  10      397.38      408.53      6.29 o
  -6   0  10      108.45      130.88      2.86 o
  -5   0  10     1692.36     1752.72     38.52 o
  -4   0  10      471.76      498.85     19.63 o
  -3   0  10     2041.01     2344.96     74.39 o
  -2   0  10      693.51      697.11     16.52 o
  -1   0  10      912.80     1008.13     18.26 o
   0   0  10       94.94       83.77      3.43 o
   1   0  10        0.12       -1.03      0.73 o
   2   0  10      135.54      146.54      2.46 o
   3   0  10       92.60       99.03      2.30 o
   4   0  10       59.12       67.94      2.09 o
   5   0  10      114.16      118.46      3.35 o
   6   0  10      254.91      229.58      5.58 o
   7   0  10       18.08       16.93      2.13 o
   8   0  10      107.23      111.73      5.42 o
   9   0  10       50.38       35.22      3.57 o
  10   0  10        0.14        1.62      3.14 o
  11   0  10      103.78      101.83      7.30 o
  12   0  10        1.87        3.99      8.70 o
  13   0  10        4.17       -0.57      4.12 o
  14   0  10        2.75       -1.62      4.44 o
 -22   1  10        1.70        6.03      6.54 o
 -21   1  10        0.66       -3.49      3.40 o
 -20   1  10       45.46       50.47      6.42 o
 -19   1  10       18.66       10.97      3.30 o
 -18   1  10        1.00       -1.34      1.96 o
 -17   1  10        0.30       -2.52      1.68 o
 -16   1  10       69.68       49.62      2.88 o
 -15   1  10        3.50        2.85      1.60 o
 -14   1  10       87.80       75.04      3.07 o
 -13   1  10       30.86       36.20      2.11 o
 -12   1  10      658.95      636.50      8.60 o
 -11   1  10       17.26       16.42      1.05 o
 -10   1  10       18.73       23.47      1.10 o
  -9   1  10      397.13      368.80      4.42 o
  -8   1  10        4.25        5.01      0.61 o
  -7   1  10      143.07      155.42      2.00 o
  -6   1  10      219.52      260.56      2.90 o
  -5   1  10     2001.83     2111.28     21.02 o
  -4   1  10      600.26      609.96      9.01 o
  -3   1  10     1353.64     1505.38     20.57 o
  -2   1  10      304.64      349.91      4.34 o
  -1   1  10       83.20       73.07      1.42 o
   0   1  10       39.10       56.89      1.46 o
   1   1  10      644.86      715.94      6.43 o
   2   1  10       12.46       19.72      0.77 o
   3   1  10      882.40      850.89      7.16 o
   4   1  10     1077.35      995.55      8.11 o
   5   1  10     1471.00     1458.43     12.99 o
   6   1  10     1200.62     1193.10     12.72 o
   7   1  10      211.86      211.88      5.56 o
   8   1  10        9.89       14.70      1.99 o
   9   1  10       77.10       72.06      3.64 o
  10   1  10        1.16        0.47      1.99 o
  11   1  10        1.18        0.42      2.42 o
  12   1  10        3.71        9.54      2.99 o
  13   1  10       17.98       17.34      3.61 o
 -22   2  10       28.77       23.59      7.75 o
 -21   2  10       59.25       65.41      6.82 o
 -20   2  10        9.08       11.34      3.69 o
 -19   2  10        3.05        0.88      2.86 o
 -18   2  10       31.77       28.00      3.31 o
 -17   2  10       90.03       82.52      4.02 o
 -16   2  10        3.34        4.22      2.04 o
 -15   2  10        1.21        0.91      1.58 o
 -14   2  10      119.43      107.46      4.34 o
 -13   2  10      103.93       98.65      3.41 o
 -12   2  10       67.42       74.39      2.57 o
 -11   2  10      163.93      131.73      2.74 o
 -10   2  10        0.52        0.33      0.78 o
  -9   2  10      211.92      196.75      2.84 o
  -8   2  10       29.52       20.97      0.98 o
  -7   2  10        5.59        9.67      0.79 o
  -6   2  10        4.08        4.58      0.69 o
  -5   2  10      511.33      530.96      5.54 o
  -4   2  10        1.11        2.82      0.91 o
  -3   2  10      521.77      566.36      5.44 o
  -2   2  10       29.72       35.98      1.07 o
  -1   2  10        0.01        3.25      0.67 o
   0   2  10      164.57      147.58      2.31 o
   1   2  10      149.72      145.00      2.08 o
   2   2  10       77.18       74.61      1.54 o
   3   2  10      276.82      272.03      3.35 o
   4   2  10      244.62      237.62      3.71 o
   5   2  10     1419.72     1417.01     16.49 o
   6   2  10       69.95       78.53      2.63 o
   7   2  10        7.86        7.94      2.07 o
   8   2  10       13.13       14.80      2.26 o
   9   2  10        3.83        0.51      2.45 o
  10   2  10        0.50        0.84      2.12 o
  11   2  10       27.54       25.32      2.96 o
  12   2  10       15.36       18.09      3.07 o
  13   2  10        0.01        3.62      2.85 o
 -21   3  10       34.66       53.04      8.95 o
 -20   3  10        7.53        9.90      3.75 o
 -19   3  10       19.84       17.79      3.79 o
 -18   3  10        1.36        0.48      2.93 o
 -17   3  10        1.63        2.43      2.02 o
 -16   3  10        7.09        4.53      1.98 o
 -15   3  10       24.54       24.96      2.37 o
 -14   3  10       25.55       33.81      2.19 o
 -13   3  10       15.57       17.71      1.81 o
 -12   3  10      222.74      226.59      5.79 o
 -11   3  10       68.38       79.32      2.73 o
 -10   3  10      125.32      131.47      2.85 o
  -9   3  10       62.20       58.65      1.86 o
  -8   3  10       25.97       26.64      1.27 o
  -7   3  10      219.54      230.59      3.15 o
  -6   3  10      360.88      372.53      4.29 o
  -5   3  10     1052.29     1108.19      9.05 o
  -4   3  10       13.91       16.55      1.34 o
  -3   3  10      593.24      665.40      6.43 o
  -2   3  10       98.92      106.87      1.94 o
  -1   3  10       35.10       38.96      1.20 o
   0   3  10       26.50       21.43      1.05 o
   1   3  10      317.20      297.64      3.72 o
   2   3  10     1547.20     1498.15     13.73 o
   3   3  10     1151.62     1128.37     11.44 o
   4   3  10     1002.37     1016.83     11.84 o
   5   3  10      226.62      220.38      4.97 o
   6   3  10        4.28        7.89      4.00 o
   7   3  10       53.02       60.15      4.07 o
   8   3  10       79.79       78.87      4.17 o
   9   3  10       37.51       37.42      3.35 o
  10   3  10        1.19        4.11      2.15 o
  11   3  10        9.88       10.59      2.48 o
  12   3  10        3.27        9.30      2.65 o
 -20   4  10        1.93       -2.96      4.24 o
 -19   4  10       35.64       35.25      6.03 o
 -18   4  10       14.62        9.19      3.51 o
 -17   4  10       46.59       40.33      6.66 o
 -16   4  10       26.16       23.61      2.96 o
 -15   4  10       31.05       33.02      2.86 o
 -14   4  10      161.58      161.77      4.74 o
 -13   4  10       60.60       60.98      2.86 o
 -12   4  10       37.39       35.05      2.29 o
 -11   4  10      202.21      203.21      6.10 o
 -10   4  10       15.91       16.58      1.76 o
  -9   4  10      155.47      154.59      3.75 o
  -8   4  10      108.23      109.95      2.69 o
  -7   4  10      158.05      156.86      2.93 o
  -6   4  10       57.11       51.87      1.80 o
  -5   4  10        3.45        2.08      0.93 o
  -4   4  10      130.43      141.70      2.68 o
  -3   4  10        7.96       10.24      1.02 o
  -2   4  10       38.74       43.81      1.62 o
  -1   4  10        8.27        8.34      0.99 o
   0   4  10       52.00       51.65      1.97 o
   1   4  10       15.32       18.64      1.64 o
   2   4  10       34.87       37.16      2.17 o
   3   4  10      177.48      190.45      5.33 o
   4   4  10       10.72       29.87      2.93 o
   5   4  10      454.95      448.37     10.12 o
   6   4  10       41.75       45.94      4.80 o
   7   4  10        0.03        2.65      2.63 o
   8   4  10        0.11       -3.32      4.10 o
   9   4  10        2.10       -1.69      2.63 o
  10   4  10        0.70       -1.84      2.84 o
  11   4  10       35.39       37.03      3.84 o
  12   4  10       87.35       91.90      4.77 o
 -19   5  10        0.40        3.84      4.29 o
 -18   5  10       38.44       45.93      6.07 o
 -17   5  10        2.51        3.29      4.08 o
 -16   5  10        6.23       11.25      3.45 o
 -15   5  10        5.79        9.41      2.75 o
 -14   5  10        0.12       -0.02      2.02 o
 -13   5  10       45.93       50.60      3.30 o
 -12   5  10       26.93       27.20      2.36 o
 -11   5  10       43.40       35.48      2.51 o
 -10   5  10        0.02       -0.59      1.53 o
  -9   5  10       15.12       16.65      1.94 o
  -8   5  10        6.99        7.26      1.62 o
  -7   5  10       61.22       72.18      3.00 o
  -6   5  10      380.74      406.57      6.11 o
  -5   5  10        9.61       10.01      1.55 o
  -4   5  10       53.25       52.63      2.32 o
  -3   5  10       34.84       36.26      2.01 o
  -2   5  10       68.84       64.57      2.65 o
  -1   5  10       55.18       52.07      2.65 o
   0   5  10       23.79       20.80      1.93 o
   1   5  10       39.95       31.72      2.61 o
   2   5  10        8.36        8.94      2.63 o
   3   5  10       57.60       61.82      4.08 o
   4   5  10        7.58       17.79      3.10 o
   5   5  10        1.50       13.41      3.58 o
   6   5  10        1.97        9.48      3.02 o
   7   5  10       53.73       65.25      4.78 o
   8   5  10       19.56       22.90      3.68 o
   9   5  10       98.71      119.09      8.22 o
  10   5  10        0.01       -0.13      3.17 o
 -17   6  10       42.64       47.37      9.90 o
 -16   6  10        3.39        5.17      6.20 o
 -15   6  10       52.30       64.29      5.54 o
 -14   6  10       28.79       39.56      4.60 o
 -13   6  10        5.16       12.05      3.11 o
 -12   6  10       23.71       24.51      2.75 o
 -11   6  10       10.26       10.10      2.98 o
 -10   6  10      130.81      145.19      4.69 o
  -9   6  10      247.52      268.24      6.04 o
  -8   6  10       61.50       61.40      4.54 o
  -7   6  10       59.51       54.49      3.03 o
  -6   6  10        3.12        3.18      1.81 o
  -5   6  10        2.99        3.55      1.85 o
  -4   6  10       83.33       79.56      3.49 o
  -3   6  10       66.01       54.70      3.03 o
  -2   6  10        9.03        3.73      1.98 o
  -1   6  10       35.06       27.07      3.55 o
   0   6  10        6.21        5.39      2.27 o
   1   6  10       15.09        6.01      2.79 o
   2   6  10        3.62       -0.33      2.27 o
   3   6  10        3.71        3.49      2.87 o
   4   6  10       10.21       12.06      3.17 o
   5   6  10        0.24        9.85      3.45 o
   6   6  10      115.16      140.48      6.81 o
   7   6  10       63.41       72.02      5.42 o
   8   6  10        6.25       11.07      3.70 o
   9   6  10        1.29        2.69      3.48 o
 -15   7  10        0.06       -4.89      4.20 o
 -14   7  10       25.69       30.45      5.39 o
 -13   7  10       36.51       36.02      4.83 o
 -12   7  10       69.45       78.21      6.08 o
 -11   7  10       87.42      101.60      5.53 o
 -10   7  10       25.62       25.81      3.26 o
  -9   7  10        3.65        6.36      2.65 o
  -8   7  10        3.23        3.14      2.91 o
  -7   7  10        0.92        1.05      2.13 o
  -6   7  10       10.20        6.98      2.32 o
  -5   7  10        4.78        3.41      2.20 o
  -4   7  10       66.82       64.69      3.76 o
  -3   7  10        0.13        0.09      2.35 o
  -2   7  10       13.15       13.08      2.83 o
  -1   7  10        0.75        2.20      2.43 o
   0   7  10        7.49        2.97      2.57 o
   1   7  10        0.88        3.82      2.64 o
   2   7  10        0.01       -0.69      2.54 o
   3   7  10        6.20       10.21      3.12 o
   4   7  10       12.21       18.69      3.99 o
   5   7  10       24.73       33.34      4.72 o
   6   7  10       64.90       80.96      6.09 o
   7   7  10       22.24       30.99      4.75 o
 -12   8  10        6.31        4.40      4.58 o
 -11   8  10        0.76       -6.25      4.65 o
 -10   8  10        4.21        0.08      3.35 o
  -9   8  10        0.82        2.17      3.03 o
  -8   8  10        0.31       -4.06      2.70 o
  -7   8  10        1.16        1.24      2.96 o
  -6   8  10       10.11        9.13      3.03 o
  -5   8  10       59.46       57.23      4.32 o
  -4   8  10        2.24       -0.69      2.97 o
  -3   8  10        0.10        0.94      3.15 o
  -2   8  10       20.06       15.21      3.72 o
  -1   8  10        1.01       -3.06      3.01 o
   0   8  10       12.03       12.78      3.74 o
   1   8  10       14.61       21.18      5.03 o
   2   8  10        0.03        2.44      3.40 o
   3   8  10        3.38        7.37      3.72 o
   4   8  10        0.92        1.37      3.68 o
 -22   1  11       15.42       14.98      4.29 o
 -21   1  11        0.22       -0.06      3.30 o
 -20   1  11        3.66        5.69      3.26 o
 -19   1  11        1.00       -1.17      2.37 o
 -18   1  11       10.16       11.36      2.39 o
 -17   1  11       12.29        9.35      2.16 o
 -16   1  11       21.32       19.64      2.29 o
 -15   1  11        6.27        4.82      1.69 o
 -14   1  11        9.02        6.58      1.58 o
 -13   1  11       20.65       16.31      1.67 o
 -12   1  11        7.05       11.17      1.31 o
 -11   1  11       19.96       21.65      1.37 o
 -10   1  11     1064.13     1025.48     11.75 o
  -9   1  11      449.01      459.05      5.23 o
  -8   1  11       35.48       32.49      1.02 o
  -7   1  11      234.38      237.49      2.80 o
  -6   1  11      139.97      122.67      1.74 o
  -5   1  11      255.29      212.08      4.62 o
  -4   1  11      179.08      164.62      3.91 o
  -3   1  11        9.78        7.88      1.16 o
  -2   1  11       35.96       43.48      1.35 o
  -1   1  11        0.62        1.66      0.58 o
   0   1  11      127.15      130.58      2.13 o
   1   1  11        7.82        9.34      0.81 o
   2   1  11      133.48      126.94      2.00 o
   3   1  11       74.13       70.79      1.64 o
   4   1  11      120.02      113.63      2.73 o
   5   1  11      175.27      172.82      3.38 o
   6   1  11      136.73      130.33      3.00 o
   7   1  11      192.47      165.68      4.39 o
   8   1  11       52.95       37.66      2.52 o
   9   1  11        5.27        8.03      2.20 o
  10   1  11        0.06       -1.94      2.09 o
  11   1  11        0.08       -3.66      2.44 o
  12   1  11        0.31        0.64      2.84 o
  13   1  11        4.31        9.31      3.37 o
 -22   2  11        7.90       13.56      4.93 o
 -21   2  11       52.49       59.63      6.71 o
 -20   2  11       18.46       17.88      3.83 o
 -19   2  11        4.46        4.19      3.11 o
 -18   2  11        6.32        2.82      2.24 o
 -17   2  11       27.46       28.88      2.82 o
 -16   2  11        6.43        3.36      2.88 o
 -15   2  11        0.72       -1.27      1.63 o
 -14   2  11       78.08       78.62      3.16 o
 -13   2  11       26.06       32.78      1.98 o
 -12   2  11       47.79       46.20      2.15 o
 -11   2  11        0.04       -0.94      0.95 o
 -10   2  11      203.04      191.13      3.18 o
  -9   2  11       68.50       65.07      1.77 o
  -8   2  11      423.07      406.74      4.92 o
  -7   2  11      102.64       99.24      1.90 o
  -6   2  11     1225.84     1159.70     11.01 o
  -5   2  11      504.07      514.26      5.35 o
  -4   2  11       68.02       58.55      1.39 o
  -3   2  11       23.43       20.77      0.91 o
  -2   2  11      106.73      106.17      2.06 o
  -1   2  11        7.43       10.28      1.18 o
   0   2  11      196.05      184.05      2.44 o
   1   2  11        6.36        4.92      0.76 o
   2   2  11      137.59      126.09      2.06 o
   3   2  11       11.80       13.39      1.26 o
   4   2  11     1380.47     1401.17     14.47 o
   5   2  11        5.85        6.01      1.83 o
   6   2  11      112.18      103.06      4.11 o
   7   2  11        0.65       -2.56      1.71 o
   8   2  11       92.03       88.36      4.49 o
   9   2  11        9.34       14.45      2.47 o
  10   2  11       10.75       10.24      2.83 o
  11   2  11        1.13        4.03      2.31 o
  12   2  11      106.03      122.83      5.61 o
 -21   3  11        0.99        1.56      4.19 o
 -20   3  11        1.23       -0.59      3.21 o
 -19   3  11        1.96        9.04      3.29 o
 -18   3  11        0.05        1.70      2.49 o
 -17   3  11       31.08       28.90      2.94 o
 -16   3  11       31.88       20.69      2.58 o
 -15   3  11       60.35       47.53      3.15 o
 -14   3  11       49.61       38.88      2.37 o
 -13   3  11      145.85      146.17      5.26 o
 -12   3  11        3.56        3.66      1.42 o
 -11   3  11      257.63      240.42      4.58 o
 -10   3  11       20.89       19.88      1.50 o
  -9   3  11       32.53       30.14      1.54 o
  -8   3  11       61.36       54.75      1.58 o
  -7   3  11      135.40      121.39      2.39 o
  -6   3  11      139.82      118.48      2.42 o
  -5   3  11      269.12      283.18      4.22 o
  -4   3  11      112.40      114.97      2.34 o
  -3   3  11      325.41      330.45      4.09 o
  -2   3  11        6.30        5.70      0.89 o
  -1   3  11       80.99       75.32      2.01 o
   0   3  11       44.76       43.85      1.69 o
   1   3  11        9.34       13.77      1.08 o
   2   3  11       22.47       25.44      1.91 o
   3   3  11     1200.48     1095.38     12.50 o
   4   3  11      604.66      583.67      8.30 o
   5   3  11      722.49      728.47     12.40 o
   6   3  11       40.15       31.19      3.28 o
   7   3  11        4.21        2.40      2.12 o
   8   3  11       26.20       27.23      2.66 o
   9   3  11        3.48        2.52      2.09 o
  10   3  11        0.64       -1.32      2.13 o
  11   3  11        0.06       -2.08      2.31 o
  12   3  11        3.16        5.57      2.94 o
 -20   4  11        1.68        3.64      4.26 o
 -19   4  11        0.56       -3.64      3.22 o
 -18   4  11        4.66        4.32      3.34 o
 -17   4  11       22.88       19.73      3.15 o
 -16   4  11        0.13       -3.05      2.03 o
 -15   4  11       10.35       11.48      2.29 o
 -14   4  11        4.95        5.57      1.83 o
 -13   4  11       83.05       80.81      3.55 o
 -12   4  11        0.04        0.88      1.52 o
 -11   4  11       65.20       65.57      3.29 o
 -10   4  11       46.01       40.61      2.27 o
  -9   4  11       74.65       80.20      2.69 o
  -8   4  11        1.69        2.68      1.15 o
  -7   4  11       54.52       47.85      1.87 o
  -6   4  11        0.37        1.85      0.93 o
  -5   4  11      117.31      106.23      2.13 o
  -4   4  11       38.76       30.54      1.27 o
  -3   4  11       10.47        9.85      0.99 o
  -2   4  11       60.00       59.21      1.72 o
  -1   4  11        5.66        4.86      1.02 o
   0   4  11       14.59       11.74      1.47 o
   1   4  11      120.49      117.02      5.81 o
   2   4  11       54.34       48.87      2.63 o
   3   4  11     1213.88     1225.75     17.51 o
   4   4  11      174.62      197.24      6.58 o
   5   4  11       95.56       98.80      5.08 o
   6   4  11      105.36       96.02      5.17 o
   7   4  11        5.50       -0.40      2.70 o
   8   4  11        6.50       -0.48      2.78 o
   9   4  11        2.32        4.36      2.80 o
  10   4  11        0.73        0.19      2.35 o
  11   4  11       27.00       40.20      3.94 o
 -19   5  11        0.13       -2.33      5.85 o
 -18   5  11        9.61        9.69      6.08 o
 -17   5  11        3.75        3.79      3.53 o
 -16   5  11       66.08       68.88      5.39 o
 -15   5  11       28.24       25.40      4.40 o
 -14   5  11       42.79       42.96      3.33 o
 -13   5  11       25.70       24.43      2.47 o
 -12   5  11        5.69        3.56      1.87 o
 -11   5  11        0.06        0.58      1.74 o
 -10   5  11       22.65       27.39      2.44 o
  -9   5  11       70.20       72.67      3.28 o
  -8   5  11       32.43       32.56      2.31 o
  -7   5  11      386.29      379.27      6.19 o
  -6   5  11        4.84        0.82      1.47 o
  -5   5  11      181.99      170.14      3.92 o
  -4   5  11       81.24       75.58      2.98 o
  -3   5  11       61.16       62.16      3.07 o
  -2   5  11        0.22       -2.14      1.43 o
  -1   5  11      118.53      106.08      3.65 o
   0   5  11       26.87       19.57      2.24 o
   1   5  11      114.34       94.52      4.07 o
   2   5  11      231.86      235.02      9.15 o
   3   5  11       72.53       84.73      5.56 o
   4   5  11      925.31      870.53     16.69 o
   5   5  11      250.86      230.51      7.85 o
   6   5  11       62.11       59.67      4.66 o
   7   5  11       33.17       36.64      4.47 o
   8   5  11        3.96        0.26      3.00 o
   9   5  11        6.10        2.03      3.33 o
  10   5  11        6.24        4.13      3.07 o
 -17   6  11       29.98       32.20      5.48 o
 -16   6  11        6.70        8.83      3.79 o
 -15   6  11        0.08        5.97      3.58 o
 -14   6  11      166.80      190.15      9.44 o
 -13   6  11       16.98       23.43      3.41 o
 -12   6  11        0.95       -0.13      2.19 o
 -11   6  11       44.32       47.61      3.22 o
 -10   6  11      169.38      187.02      5.41 o
  -9   6  11      150.56      160.63      7.11 o
  -8   6  11        0.01        1.99      1.98 o
  -7   6  11        0.24       -2.00      1.83 o
  -6   6  11       77.96       79.39      3.67 o
  -5   6  11        7.96        9.27      2.13 o
  -4   6  11        1.13       -1.49      1.82 o
  -3   6  11        7.94        5.43      2.21 o
  -2   6  11      108.01       86.27      4.19 o
  -1   6  11       96.45       91.30      5.73 o
   0   6  11        0.06       -3.01      2.01 o
   1   6  11       11.24       14.37      2.64 o
   2   6  11       93.53       92.68      4.70 o
   3   6  11      163.92      150.19      6.40 o
   4   6  11      217.04      226.41      8.89 o
   5   6  11       24.48       24.48      3.89 o
   6   6  11       16.78       25.91      4.00 o
   7   6  11        7.05       10.66      3.67 o
   8   6  11        4.41       -3.12      4.13 o
 -15   7  11       10.11       19.32      5.04 o
 -14   7  11        6.35        7.81      3.99 o
 -13   7  11       11.97       10.80      3.95 o
 -12   7  11       13.27       12.87      4.54 o
 -11   7  11        4.19        2.24      2.91 o
 -10   7  11       55.81       51.23      3.81 o
  -9   7  11        8.06        9.91      2.73 o
  -8   7  11       45.60       37.61      3.47 o
  -7   7  11       49.15       50.60      5.81 o
  -6   7  11       10.23        9.98      2.50 o
  -5   7  11       18.73       18.96      2.81 o
  -4   7  11       22.68       19.30      3.89 o
  -3   7  11       11.88        9.57      2.64 o
  -2   7  11       26.98       23.76      3.96 o
  -1   7  11        0.36        0.13      2.43 o
   0   7  11       13.92        8.27      2.75 o
   1   7  11       13.65       13.60      4.36 o
   2   7  11       10.62        2.19      3.23 o
   3   7  11      170.41      177.03      7.57 o
   4   7  11       13.62       15.35      3.88 o
   5   7  11      177.29      189.27      8.05 o
   6   7  11       46.39       46.88      5.13 o
 -12   8  11        0.02       -3.80      4.12 o
 -11   8  11        1.13       -5.89      4.05 o
 -10   8  11        4.95       10.12      3.39 o
  -9   8  11        4.51        2.75      3.08 o
  -8   8  11        0.71        0.97      3.55 o
  -7   8  11       22.79       23.44      3.55 o
  -6   8  11       40.59       33.53      4.89 o
  -5   8  11        5.91       10.96      3.44 o
  -4   8  11        8.18        6.16      4.23 o
  -3   8  11        0.65       -0.24      5.07 o
  -2   8  11        7.99        7.99      3.49 o
  -1   8  11        0.68       -3.96      3.17 o
   0   8  11       46.35       50.35      4.90 o
   1   8  11       29.14       27.57      4.33 o
   2   8  11       65.52       65.55      5.53 o
 -22   0  12        7.46       -0.34      6.37 o
 -21   0  12       60.88       48.90      8.78 o
 -20   0  12       35.51       46.15      8.27 o
 -19   0  12        0.64       -4.92      3.28 o
 -18   0  12       14.88       12.84      3.71 o
 -17   0  12      237.47      197.69      8.92 o
 -16   0  12       56.23       48.08      8.95 o
 -15   0  12       56.25       56.77      4.99 o
 -14   0  12     1817.96     1659.64     37.81 o
 -13   0  12      974.51      893.34     21.87 o
 -12   0  12      111.81      115.60      4.34 o
 -11   0  12       64.57       57.88      3.05 o
 -10   0  12       51.74       35.99      2.31 o
  -9   0  12      547.96      541.89      9.51 o
  -8   0  12      275.62      301.68      5.75 o
  -7   0  12      200.52      185.89      4.56 o
  -6   0  12        6.72        7.40      1.81 o
  -5   0  12     1041.68      978.07     34.78 o
  -4   0  12      273.13      254.33     13.26 o
  -3   0  12      709.39      691.19     26.52 o
  -2   0  12      703.98      737.66     13.87 o
  -1   0  12      490.36      536.20     10.75 o
   0   0  12      101.76      104.64      4.35 o
   1   0  12      439.81      425.15      8.02 o
   2   0  12     2081.28     2080.94     32.26 o
   3   0  12     1094.78     1087.32     15.66 o
   4   0  12     2000.86     1909.69     28.14 o
   5   0  12      139.10      170.05      5.12 o
   6   0  12      220.45      234.98      6.24 o
   7   0  12      285.90      310.67      8.71 o
   8   0  12       13.90       13.54      3.01 o
   9   0  12       15.71       14.94      3.77 o
  10   0  12       88.77      105.40     10.68 o
  11   0  12       16.64       22.12      4.87 o
  12   0  12      147.92      216.73     18.42 o
 -22   1  12        1.25        6.62      3.71 o
 -21   1  12        0.52        1.58      3.23 o
 -20   1  12        0.37       -2.54      2.88 o
 -19   1  12       76.04       78.14      4.24 o
 -18   1  12       14.82       13.91      2.49 o
 -17   1  12       22.26       15.30      2.56 o
 -16   1  12      445.08      368.01      7.89 o
 -15   1  12      136.06      103.72      3.83 o
 -14   1  12        0.03       -2.18      1.45 o
 -13   1  12       62.70       60.31      4.57 o
 -12   1  12      102.47       93.79      2.99 o
 -11   1  12       60.78       68.73      2.31 o
 -10   1  12     1057.85     1075.28     12.25 o
  -9   1  12        2.93        4.63      0.83 o
  -8   1  12      508.53      511.47      5.53 o
  -7   1  12      964.62      977.19     10.82 o
  -6   1  12       10.14       16.02      1.01 o
  -5   1  12      157.64      160.93      3.97 o
  -4   1  12       81.92       77.69      2.71 o
  -3   1  12      609.92      637.71     11.53 o
  -2   1  12       73.47       79.99      2.37 o
  -1   1  12        2.90        5.08      0.73 o
   0   1  12      231.69      246.63      3.74 o
   1   1  12       75.36       80.31      2.54 o
   2   1  12      363.96      388.47      5.64 o
   3   1  12      351.76      336.65      4.31 o
   4   1  12      114.89      113.77      4.19 o
   5   1  12       45.05       39.45      1.92 o
   6   1  12        0.37       -1.82      1.30 o
   7   1  12        3.94        2.08      1.64 o
   8   1  12       20.64       23.62      2.30 o
   9   1  12       67.71       66.89      4.12 o
  10   1  12       22.70       22.78      3.19 o
  11   1  12        3.74        1.31      2.88 o
  12   1  12       16.88       16.46      3.63 o
 -22   2  12        1.52       -0.72      3.47 o
 -21   2  12        1.25        4.25      3.39 o
 -20   2  12        0.13       -1.42      2.96 o
 -19   2  12        1.16       -3.31      2.31 o
 -18   2  12       10.74        9.87      2.70 o
 -17   2  12       49.90       42.55      3.14 o
 -16   2  12       44.40       46.69      3.06 o
 -15   2  12       25.71       29.15      2.79 o
 -14   2  12        9.04       17.83      2.06 o
 -13   2  12      199.91      204.81      4.62 o
 -12   2  12       33.04       31.48      1.98 o
 -11   2  12       84.75       77.32      2.28 o
 -10   2  12      158.82      154.76      3.17 o
  -9   2  12        4.80        9.00      1.10 o
  -8   2  12      138.62      149.38      2.60 o
  -7   2  12      119.90      119.53      2.20 o
  -6   2  12       45.88       52.66      1.56 o
  -5   2  12      169.58      178.32      2.74 o
  -4   2  12      233.93      233.16      3.04 o
  -3   2  12      143.77      158.72      2.39 o
  -2   2  12      211.35      200.09      3.00 o
  -1   2  12        0.00        1.19      0.81 o
   0   2  12       65.71       72.19      2.03 o
   1   2  12       76.01       64.14      2.18 o
   2   2  12      334.66      327.27      4.27 o
   3   2  12     3197.74     3300.48     33.08 o
   4   2  12      253.05      259.54      4.62 o
   5   2  12      195.66      207.06      5.49 o
   6   2  12        0.49        0.04      1.74 o
   7   2  12       45.05       46.74      3.06 o
   8   2  12        1.00        0.03      2.03 o
   9   2  12        4.22        2.23      2.24 o
  10   2  12        1.95        0.75      2.40 o
  11   2  12      138.87      173.30      6.10 o
 -21   3  12        6.08        6.22      3.72 o
 -20   3  12        2.31        2.30      3.28 o
 -19   3  12       55.36       64.20      5.15 o
 -18   3  12       14.72        9.43      2.80 o
 -17   3  12      166.10      160.41      5.40 o
 -16   3  12        3.88        3.36      2.03 o
 -15   3  12       15.73       16.33      2.02 o
 -14   3  12      151.21      157.13      4.74 o
 -13   3  12      217.87      219.60      4.93 o
 -12   3  12      141.52      138.47      3.81 o
 -11   3  12      684.88      718.97     19.66 o
 -10   3  12      278.08      284.61      5.18 o
  -9   3  12       19.58       21.19      1.27 o
  -8   3  12       23.49       23.62      1.41 o
  -7   3  12      416.56      437.82      5.49 o
  -6   3  12        1.72        2.09      1.01 o
  -5   3  12        2.52        2.17      0.78 o
  -4   3  12        2.66        3.00      0.76 o
  -3   3  12        2.71        2.02      0.83 o
  -2   3  12       62.29       62.47      1.81 o
  -1   3  12       46.15       52.56      1.84 o
   0   3  12      312.51      308.02      5.22 o
   1   3  12      382.59      368.98      5.79 o
   2   3  12        1.76        4.79      1.52 o
   3   3  12       85.06       80.60      3.05 o
   4   3  12      464.28      479.70      9.02 o
   5   3  12      170.64      157.20      6.75 o
   6   3  12       74.99       76.09      3.75 o
   7   3  12       21.93       16.57      2.32 o
   8   3  12       42.18       48.23      3.13 o
   9   3  12       26.24       27.16      3.38 o
  10   3  12        0.49       -0.59      2.30 o
  11   3  12        2.40       -1.53      2.80 o
 -20   4  12        0.57       -1.65      3.29 o
 -19   4  12        0.14       -0.96      3.17 o
 -18   4  12        6.21        7.29      3.40 o
 -17   4  12        3.00        5.65      2.64 o
 -16   4  12        1.77       -1.31      2.21 o
 -15   4  12        6.29        6.25      2.18 o
 -14   4  12       93.72      100.52      4.04 o
 -13   4  12       52.96       53.63      2.90 o
 -12   4  12      385.35      410.89      7.43 o
 -11   4  12      127.85      132.82      3.89 o
 -10   4  12      224.44      239.17      4.79 o
  -9   4  12       30.10       34.17      2.08 o
  -8   4  12      236.97      239.34      4.33 o
  -7   4  12        8.52       13.78      1.34 o
  -6   4  12       57.55       58.58      1.92 o
  -5   4  12        6.33        4.57      1.14 o
  -4   4  12        3.23        2.37      1.07 o
  -3   4  12        3.66        2.99      1.19 o
  -2   4  12      130.05      121.83      3.49 o
  -1   4  12      156.55      144.24      3.19 o
   0   4  12      475.49      484.37      7.38 o
   1   4  12      340.01      358.81      6.68 o
   2   4  12       92.11      139.02      5.94 o
   3   4  12      599.55      586.55     10.58 o
   4   4  12      259.08      277.31      7.66 o
   5   4  12       90.74      107.46      5.20 o
   6   4  12       29.30       33.44      3.64 o
   7   4  12        6.23        4.28      2.85 o
   8   4  12       48.29       52.26      4.38 o
   9   4  12        7.76       10.27      2.63 o
  10   4  12        0.12       -3.01      2.41 o
 -19   5  12        0.07        4.12      4.02 o
 -18   5  12       12.84       13.49      3.87 o
 -17   5  12        2.25        2.35      5.37 o
 -16   5  12       15.04       21.40      3.31 o
 -15   5  12       11.43       12.65      2.85 o
 -14   5  12        5.20        5.81      2.32 o
 -13   5  12       72.35       77.42      3.63 o
 -12   5  12        0.38       -1.91      1.77 o
 -11   5  12       78.85       79.75      3.55 o
 -10   5  12        5.32        6.67      1.96 o
  -9   5  12      177.24      182.19      5.43 o
  -8   5  12      118.89      128.11      4.04 o
  -7   5  12        1.16        0.51      1.52 o
  -6   5  12        3.30        5.23      1.58 o
  -5   5  12        9.07       11.56      1.72 o
  -4   5  12       40.91       35.45      2.31 o
  -3   5  12        1.10       -2.27      1.63 o
  -2   5  12        6.83        5.28      1.68 o
  -1   5  12       69.23       70.09      3.16 o
   0   5  12       35.70       33.13      2.46 o
   1   5  12        0.16        1.80      2.54 o
   2   5  12      129.78      139.29      5.63 o
   3   5  12      247.04      266.02      8.60 o
   4   5  12      124.89      128.68      5.96 o
   5   5  12       87.42       85.89      5.14 o
   6   5  12       18.35       19.51      3.53 o
   7   5  12       32.60       46.47      4.62 o
   8   5  12       25.93       33.09      4.19 o
   9   5  12       32.19       42.67      4.56 o
 -17   6  12        1.45        4.26      4.11 o
 -16   6  12        0.14        6.04      4.02 o
 -15   6  12        0.22        3.64      6.89 o
 -14   6  12       40.25       49.30      4.25 o
 -13   6  12       54.63       59.82      5.99 o
 -12   6  12        0.82        4.09      2.20 o
 -11   6  12      118.23      129.92      5.30 o
 -10   6  12      142.64      156.18      5.34 o
  -9   6  12        0.99        0.61      2.24 o
  -8   6  12       15.19       15.99      2.42 o
  -7   6  12      116.65      112.46      7.19 o
  -6   6  12      139.45      146.27      4.65 o
  -5   6  12        3.99        4.52      2.64 o
  -4   6  12       17.26       13.98      2.31 o
  -3   6  12       67.06       63.40      3.65 o
  -2   6  12        6.12        2.20      3.42 o
  -1   6  12        1.60        0.34      2.10 o
   0   6  12       13.61       10.19      2.50 o
   1   6  12        8.94       15.49      2.75 o
   2   6  12        8.05       17.62      2.94 o
   3   6  12        2.17       15.33      3.38 o
   4   6  12        0.48        2.53      3.15 o
   5   6  12       66.69       72.27      5.26 o
   6   6  12        0.16        5.05      3.37 o
   7   6  12        1.68       -4.53      3.12 o
 -15   7  12        1.66        6.44      5.77 o
 -14   7  12       20.14       27.63      5.42 o
 -13   7  12        0.15       -1.94      3.53 o
 -12   7  12       10.14        3.37      3.61 o
 -11   7  12       64.95       71.90      4.87 o
 -10   7  12        0.30       -3.92      2.96 o
  -9   7  12        4.56        7.55      2.57 o
  -8   7  12       46.90       44.34      3.35 o
  -7   7  12        9.30        8.59      2.48 o
  -6   7  12       13.86       12.56      2.59 o
  -5   7  12        3.34       -0.46      2.21 o
  -4   7  12        0.63       -0.69      3.13 o
  -3   7  12       57.69       64.11      4.61 o
  -2   7  12       22.67       20.98      3.50 o
  -1   7  12       30.69       32.01      3.86 o
   0   7  12        8.47       10.05      3.16 o
   1   7  12       58.53       77.39      5.28 o
   2   7  12       29.97       35.51      4.24 o
   3   7  12        0.34        4.51      3.52 o
   4   7  12       40.79       45.60      4.76 o
 -11   8  12        6.10        2.95      3.87 o
 -10   8  12       33.00       36.08      4.22 o
  -9   8  12        5.80        9.35      3.42 o
  -8   8  12        0.00        6.00      3.37 o
  -7   8  12       16.24       18.29      3.64 o
  -6   8  12       92.82       97.76      5.66 o
  -5   8  12        4.11        5.33      3.33 o
  -4   8  12        7.20        6.15      3.49 o
  -3   8  12        6.28        4.62      3.36 o
  -2   8  12        1.35       -4.55      3.03 o
  -1   8  12        0.09       -4.37      2.91 o
   0   8  12        8.82        8.89      3.62 o
   1   8  12        2.58        4.96      5.50 o
 -22   1  13       13.82       16.77      4.04 o
 -21   1  13       11.78       13.56      3.68 o
 -20   1  13        1.01        2.30      2.59 o
 -19   1  13        0.00       -0.75      2.09 o
 -18   1  13       35.76       29.24      2.87 o
 -17   1  13        7.55        7.12      2.05 o
 -16   1  13       14.34       13.31      2.51 o
 -15   1  13        5.79        8.73      2.17 o
 -14   1  13        5.03        4.48      1.89 o
 -13   1  13        1.23       -0.06      1.69 o
 -12   1  13      146.74      148.09      3.66 o
 -11   1  13      335.38      317.91      5.08 o
 -10   1  13       46.69       44.16      1.76 o
  -9   1  13        9.64       10.17      1.01 o
  -8   1  13       57.45       52.46      1.59 o
  -7   1  13       16.32       16.11      1.00 o
  -6   1  13        0.17        0.60      1.10 o
  -5   1  13       68.09       63.41      3.31 o
  -4   1  13      124.94      123.36      3.50 o
  -3   1  13      269.75      263.15      5.46 o
  -2   1  13      318.86      297.42      4.38 o
  -1   1  13        1.51        0.36      0.78 o
   0   1  13       50.13       54.49      1.91 o
   1   1  13       29.28       26.15      1.63 o
   2   1  13        4.14        0.56      1.43 o
   3   1  13      112.85       99.68      2.91 o
   4   1  13      162.01      137.98      4.77 o
   5   1  13       26.75       23.91      1.65 o
   6   1  13        2.64        0.74      1.52 o
   7   1  13       14.14       12.88      2.02 o
   8   1  13        0.95        2.25      2.06 o
   9   1  13        5.77        8.60      2.44 o
  10   1  13        0.53        1.12      2.72 o
  11   1  13       25.06       32.73      3.96 o
 -22   2  13       13.64        5.88      4.34 o
 -21   2  13        0.18       -4.65      3.10 o
 -20   2  13        0.64       -0.34      3.12 o
 -19   2  13        1.72        1.26      2.26 o
 -18   2  13       47.25       39.42      3.29 o
 -17   2  13       16.79       14.48      2.40 o
 -16   2  13       22.13       18.95      2.33 o
 -15   2  13        4.59        3.56      1.70 o
 -14   2  13        3.23        0.91      1.41 o
 -13   2  13        0.07       -0.57      1.31 o
 -12   2  13       60.38       70.26      4.53 o
 -11   2  13        4.06        3.89      1.26 o
 -10   2  13      419.21      401.73      6.16 o
  -9   2  13      918.82      889.89     10.56 o
  -8   2  13       89.87       86.33      2.22 o
  -7   2  13      104.83       98.21      2.07 o
  -6   2  13      123.86      117.61      2.48 o
  -5   2  13       53.47       46.30      1.43 o
  -4   2  13        2.55        3.18      0.79 o
  -3   2  13       24.88       25.30      1.24 o
  -2   2  13       59.99       55.11      1.87 o
  -1   2  13        0.79        0.51      1.09 o
   0   2  13      302.74      287.08      4.76 o
   1   2  13      156.68      148.35      4.59 o
   2   2  13      208.05      208.91      4.30 o
   3   2  13      723.98      692.65     10.52 o
   4   2  13       31.33       33.55      2.50 o
   5   2  13        1.63        0.38      1.45 o
   6   2  13       30.20       24.64      2.36 o
   7   2  13       11.21       17.22      2.41 o
   8   2  13        0.08       -1.58      2.01 o
   9   2  13        8.36        4.01      2.22 o
  10   2  13       11.06       17.82      2.86 o
 -21   3  13        0.54        0.96      3.36 o
 -20   3  13        3.18        3.03      3.30 o
 -19   3  13       24.41       27.67      3.46 o
 -18   3  13       44.22       43.51      3.41 o
 -17   3  13      112.75      108.42      4.56 o
 -16   3  13        0.00        1.04      1.91 o
 -15   3  13        0.24       -1.21      1.51 o
 -14   3  13        3.02        4.19      1.62 o
 -13   3  13       13.14       15.58      1.80 o
 -12   3  13       12.99       13.79      1.68 o
 -11   3  13       21.79       21.22      1.72 o
 -10   3  13      275.42      276.42      5.16 o
  -9   3  13        0.06        5.11      1.27 o
  -8   3  13       43.21       48.53      2.39 o
  -7   3  13       25.14       23.96      1.42 o
  -6   3  13       20.22       26.89      1.46 o
  -5   3  13        2.99        2.08      0.86 o
  -4   3  13      112.87      116.77      2.37 o
  -3   3  13      103.13       97.29      2.47 o
  -2   3  13        1.86        1.56      0.98 o
  -1   3  13       99.62       94.01      3.70 o
   0   3  13      284.62      262.00      5.46 o
   1   3  13       76.44       75.04      3.09 o
   2   3  13        2.74        3.93      2.62 o
   3   3  13       16.12       17.41      2.24 o
   4   3  13        0.81        0.30      1.95 o
   5   3  13        0.00       -3.10      2.06 o
   6   3  13        3.08        3.12      2.07 o
   7   3  13        0.47        2.10      1.96 o
   8   3  13       25.06       20.83      2.56 o
   9   3  13       57.70       69.33      3.81 o
  10   3  13        1.96        2.98      2.57 o
 -20   4  13        0.72        0.80      3.42 o
 -19   4  13        2.91        3.97      4.95 o
 -18   4  13       60.75       56.82      4.87 o
 -17   4  13       13.48        8.54      2.50 o
 -16   4  13       29.98       21.00      2.73 o
 -15   4  13       13.61        9.56      2.52 o
 -14   4  13        9.65        9.05      1.90 o
 -13   4  13       54.28       58.14      2.97 o
 -12   4  13       13.34       16.38      1.98 o
 -11   4  13      143.79      136.74      3.91 o
 -10   4  13      265.35      256.15      5.27 o
  -9   4  13      347.08      358.26      5.64 o
  -8   4  13      656.54      672.08     10.50 o
  -7   4  13      112.50      107.04      3.51 o
  -6   4  13       75.40       73.42      2.56 o
  -5   4  13       86.62       94.31      3.01 o
  -4   4  13        0.23       -1.67      1.11 o
  -3   4  13        0.00        1.79      1.30 o
  -2   4  13        2.83        4.05      1.69 o
  -1   4  13       98.07       88.27      3.11 o
   0   4  13      189.59      203.04      5.67 o
   1   4  13      422.54      403.68      9.49 o
   2   4  13      165.16      160.31      4.68 o
   3   4  13      334.98      309.40     11.21 o
   4   4  13       91.49       77.84      4.30 o
   5   4  13       16.20       16.36      3.00 o
   6   4  13       57.97       56.25      4.19 o
   7   4  13       19.38       19.32      2.85 o
   8   4  13        1.75        0.48      2.27 o
   9   4  13       17.33       21.16      2.94 o
 -19   5  13       33.38       34.69      4.76 o
 -18   5  13        2.55       -1.03      3.33 o
 -17   5  13       41.16       40.07      4.55 o
 -16   5  13       11.58       10.61      3.52 o
 -15   5  13        0.15        1.05      2.24 o
 -14   5  13       27.79       25.50      2.83 o
 -13   5  13        1.79        0.89      1.89 o
 -12   5  13       93.35      100.01      3.91 o
 -11   5  13        0.29        3.61      1.88 o
 -10   5  13       93.74      101.55      3.77 o
  -9   5  13       12.66       15.94      2.16 o
  -8   5  13        0.00       -0.59      1.55 o
  -7   5  13       58.32       56.92      2.61 o
  -6   5  13       21.11       14.10      2.19 o
  -5   5  13        2.66        0.51      2.01 o
  -4   5  13        4.68        4.04      1.43 o
  -3   5  13       40.24       37.75      2.26 o
  -2   5  13       41.57       38.75      2.33 o
  -1   5  13        1.10        1.39      1.88 o
   0   5  13       65.48       61.74      3.23 o
   1   5  13       11.67       14.75      3.33 o
   2   5  13       17.22       24.20      3.05 o
   3   5  13        0.14        5.96      2.68 o
   4   5  13       13.83        8.19      2.86 o
   5   5  13        0.13        1.15      3.73 o
   6   5  13       20.45       27.57      3.66 o
   7   5  13        1.52        2.53      3.12 o
 -17   6  13       38.65       37.77      4.85 o
 -16   6  13       23.08       20.23      4.21 o
 -15   6  13        3.39        8.19      3.91 o
 -14   6  13       12.18       18.59      3.81 o
 -13   6  13        0.00        1.91      2.67 o
 -12   6  13       17.35       14.46      2.82 o
 -11   6  13       45.68       55.48      3.39 o
 -10   6  13      270.39      277.47      6.92 o
  -9   6  13       71.05       66.19      3.51 o
  -8   6  13      214.18      215.73      5.60 o
  -7   6  13       46.40       44.01      2.97 o
  -6   6  13       14.19        9.63      2.20 o
  -5   6  13       14.15       14.26      2.29 o
  -4   6  13       17.62       12.08      2.31 o
  -3   6  13       36.14       31.27      2.79 o
  -2   6  13        0.27       -0.39      2.00 o
  -1   6  13       22.74       23.55      3.78 o
   0   6  13        0.21       -1.09      2.37 o
   1   6  13       40.61       31.80      3.46 o
   2   6  13      130.40      120.69      5.82 o
   3   6  13       92.86       83.32      5.64 o
   4   6  13       71.17       73.75      6.43 o
   5   6  13        3.51       11.95      3.68 o
   6   6  13        0.09        1.49      3.20 o
 -14   7  13       15.34       11.05      4.13 o
 -13   7  13       15.51        6.20      3.94 o
 -12   7  13        5.30        4.96      3.10 o
 -11   7  13       16.88       17.02      3.33 o
 -10   7  13       44.81       41.76      4.03 o
  -9   7  13       17.87       28.17      3.60 o
  -8   7  13       27.66       29.04      3.34 o
  -7   7  13       58.20       64.39      5.46 o
  -6   7  13        8.74        3.69      2.64 o
  -5   7  13        0.61       -3.47      2.32 o
  -4   7  13       10.56        9.90      3.06 o
  -3   7  13        0.40       -3.26      2.66 o
  -2   7  13       12.89        7.72      3.80 o
  -1   7  13        0.54       -1.61      2.75 o
   0   7  13       38.08       31.69      4.00 o
   1   7  13       77.14       89.57      5.47 o
   2   7  13       27.58       35.07      4.16 o
   3   7  13       18.63       22.38      4.01 o
 -10   8  13       39.50       38.57      4.31 o
  -9   8  13       82.20       88.97      5.56 o
  -8   8  13       28.18       32.57      4.22 o
  -7   8  13       11.68       18.39      3.47 o
  -6   8  13        0.09        0.10      3.11 o
  -5   8  13        0.67       -1.76      3.21 o
  -4   8  13       14.83       13.90      3.59 o
  -3   8  13        4.80        1.57      3.31 o
  -2   8  13        2.32        3.61      3.28 o
  -1   8  13        4.15       -2.58      3.73 o
 -22   0  14       29.20       30.31      8.09 o
 -21   0  14        5.97       -1.38      5.85 o
 -20   0  14        2.38        6.37      5.51 o
 -19   0  14       77.99       43.52      5.42 o
 -18   0  14       19.80       24.61      4.50 o
 -17   0  14       19.17       18.58      3.89 o
 -16   0  14      292.12      271.64     10.21 o
 -15   0  14      263.82      270.34      9.67 o
 -14   0  14      146.39      124.01      6.15 o
 -13   0  14      413.47      368.58     10.93 o
 -12   0  14       22.08       21.65      2.31 o
 -11   0  14      805.19      788.94     15.26 o
 -10   0  14     1922.29     1863.35     28.90 o
  -9   0  14     1504.24     1462.29     22.82 o
  -8   0  14     1108.53     1095.23     20.17 o
  -7   0  14       80.63       96.80      5.36 o
  -6   0  14      433.63      453.39     19.97 o
  -5   0  14        5.92        8.09      3.96 o
  -4   0  14        0.00       -0.86      3.44 o
  -3   0  14       44.35       47.57      2.85 o
  -2   0  14       61.55       72.95      2.80 o
  -1   0  14        3.38        3.31      1.07 o
   0   0  14       24.61       24.21      1.79 o
   1   0  14       58.77       59.04      2.78 o
   2   0  14      249.60      232.24      5.83 o
   3   0  14       94.98      115.33      5.05 o
   4   0  14       38.72       50.82      3.79 o
   5   0  14        0.14        1.16      2.19 o
   6   0  14       13.24       12.50      2.61 o
   7   0  14        3.78        2.34      2.48 o
   8   0  14       14.24       11.22      3.97 o
   9   0  14        6.35        7.82      4.22 o
  10   0  14        2.58       -0.83      4.65 o
 -22   1  14        0.19        2.92      5.34 o
 -21   1  14        7.76        8.90      4.50 o
 -20   1  14        0.40       -5.29      3.52 o
 -19   1  14       26.60       27.01      3.36 o
 -18   1  14       10.78       11.16      2.70 o
 -17   1  14       41.88       37.97      3.34 o
 -16   1  14      156.48      147.35      5.33 o
 -15   1  14        7.24        2.25      1.91 o
 -14   1  14        1.43        0.81      1.71 o
 -13   1  14        6.77        4.62      1.74 o
 -12   1  14        1.72        1.23      1.23 o
 -11   1  14      797.36      813.36     12.32 o
 -10   1  14     1183.97     1173.34     14.26 o
  -9   1  14       88.47       90.93      4.63 o
  -8   1  14       36.90       42.24      1.85 o
  -7   1  14        0.10        1.36      1.03 o
  -6   1  14       10.45        9.11      1.43 o
  -5   1  14      106.23      120.20      3.48 o
  -4   1  14       39.49       29.62      2.48 o
  -3   1  14       84.95       88.68      2.93 o
  -2   1  14       65.94       65.40      1.85 o
  -1   1  14       56.98       54.98      1.86 o
   0   1  14        0.04       -1.40      0.97 o
   1   1  14      112.84      107.43      2.95 o
   2   1  14       63.75       65.52      2.38 o
   3   1  14        3.32       11.09      1.63 o
   4   1  14       11.35       12.54      1.77 o
   5   1  14        2.47        2.65      1.74 o
   6   1  14       51.56       54.10      3.13 o
   7   1  14       21.88       21.84      2.18 o
   8   1  14       23.34       30.58      2.78 o
   9   1  14       98.20      118.03      5.26 o
  10   1  14       86.96      105.36      5.35 o
 -21   2  14       19.50       22.25      4.06 o
 -20   2  14        3.72       -2.14      2.90 o
 -19   2  14       29.10       27.74      3.41 o
 -18   2  14       24.05       19.69      2.66 o
 -17   2  14       10.46        8.60      2.18 o
 -16   2  14       16.71       15.52      2.16 o
 -15   2  14        4.01        3.87      2.04 o
 -14   2  14       36.97       42.33      2.77 o
 -13   2  14        3.03        1.72      1.55 o
 -12   2  14        0.69       -2.11      1.41 o
 -11   2  14       49.22       45.76      2.16 o
 -10   2  14     1476.36     1517.29     18.25 o
  -9   2  14     1033.15     1057.36     12.29 o
  -8   2  14      521.82      523.93      6.73 o
  -7   2  14        7.94        8.31      1.35 o
  -6   2  14       46.45       50.36      1.63 o
  -5   2  14        7.33        6.45      0.78 o
  -4   2  14       12.63       12.39      0.94 o
  -3   2  14        0.39        0.59      0.82 o
  -2   2  14       40.05       43.05      1.70 o
  -1   2  14       18.58       18.69      1.44 o
   0   2  14      509.46      508.50      7.34 o
   1   2  14      286.65      291.66      5.73 o
   2   2  14       14.90       20.20      2.05 o
   3   2  14        0.01        1.50      1.67 o
   4   2  14       23.53       25.73      2.93 o
   5   2  14       24.54       21.51      2.57 o
   6   2  14       75.09       75.89      4.09 o
   7   2  14        0.70        1.58      2.01 o
   8   2  14        1.11        1.31      1.99 o
   9   2  14        0.50        3.04      2.36 o
 -21   3  14        0.00       -3.06      3.25 o
 -20   3  14       19.55       23.21      5.11 o
 -19   3  14        4.64        2.69      2.99 o
 -18   3  14       74.24       75.04      4.60 o
 -17   3  14       15.00       15.10      2.42 o
 -16   3  14        0.92       -0.14      1.67 o
 -15   3  14        9.68        8.74      1.73 o
 -14   3  14        5.11        5.96      1.64 o
 -13   3  14       34.96       33.66      2.65 o
 -12   3  14        8.79        8.85      2.49 o
 -11   3  14      118.65      127.68      6.43 o
 -10   3  14     1366.92     1406.05     20.78 o
  -9   3  14       53.65       61.01      4.15 o
  -8   3  14       10.84        9.79      2.54 o
  -7   3  14        0.01       -1.53      1.02 o
  -6   3  14       21.87       20.45      1.34 o
  -5   3  14        1.73        0.09      0.97 o
  -4   3  14      349.39      347.01      5.16 o
  -3   3  14      300.27      309.03      5.15 o
  -2   3  14      231.26      238.61      5.41 o
  -1   3  14        2.00        5.69      1.47 o
   0   3  14       89.50       89.62      3.47 o
   1   3  14        5.84        3.24      1.72 o
   2   3  14        0.34       -1.86      1.44 o
   3   3  14       55.90       59.33      3.10 o
   4   3  14       17.49       16.10      2.58 o
   5   3  14       65.81       68.26      4.07 o
   6   3  14       50.47       45.04      2.76 o
   7   3  14        0.53       -0.47      1.98 o
   8   3  14       17.66       22.47      2.70 o
   9   3  14       29.42       46.32      3.46 o
 -20   4  14        7.59        5.94      5.30 o
 -19   4  14        8.95        9.30      5.93 o
 -18   4  14        9.09       10.98      3.32 o
 -17   4  14        5.84        7.48      2.74 o
 -16   4  14        0.15       -0.93      2.27 o
 -15   4  14        0.06       -0.12      1.70 o
 -14   4  14        8.74        8.28      1.88 o
 -13   4  14       62.74       65.95      3.02 o
 -12   4  14      165.80      164.46      4.23 o
 -11   4  14        0.60        3.85      2.03 o
 -10   4  14      164.50      174.59      6.67 o
  -9   4  14      185.30      219.95     10.43 o
  -8   4  14       31.11       34.51      2.24 o
  -7   4  14        4.29        4.24      1.52 o
  -6   4  14        1.50       -1.40      1.31 o
  -5   4  14        1.38       -0.37      1.32 o
  -4   4  14        5.36        3.24      1.42 o
  -3   4  14       26.58       24.54      2.18 o
  -2   4  14        1.91        3.40      1.74 o
  -1   4  14       15.81       17.89      2.25 o
   0   4  14      151.47      154.33      5.04 o
   1   4  14        0.22        2.32      2.25 o
   2   4  14       24.41       22.80      5.09 o
   3   4  14       16.61       10.82      3.40 o
   4   4  14       41.56       36.60      5.83 o
   5   4  14       30.85       30.12      2.70 o
   6   4  14       67.96       67.21      3.75 o
   7   4  14        4.23        7.29      2.60 o
   8   4  14       35.38       42.23      3.33 o
 -18   5  14        0.39        1.86      3.18 o
 -17   5  14        0.37        0.32      3.11 o
 -16   5  14        1.46        4.34      3.10 o
 -15   5  14        3.99        4.25      2.62 o
 -14   5  14        6.74        7.84      2.34 o
 -13   5  14        1.29        4.39      1.92 o
 -12   5  14       26.45       32.94      2.59 o
 -11   5  14      230.87      281.95      7.07 o
 -10   5  14        3.61       19.70      3.85 o
  -9   5  14       18.45       22.25      2.31 o
  -8   5  14       19.61       25.02      2.51 o
  -7   5  14       37.91       35.55      2.76 o
  -6   5  14       38.08       36.69      2.69 o
  -5   5  14       67.53       63.49      3.26 o
  -4   5  14       12.93        8.20      2.07 o
  -3   5  14        0.28       -1.51      1.84 o
  -2   5  14       21.96       27.40      2.73 o
  -1   5  14       10.60        9.11      2.65 o
   0   5  14        2.85       -0.44      4.20 o
   1   5  14       17.53       20.50      3.85 o
   2   5  14       52.57       60.66      5.44 o
   3   5  14        3.39        4.22      2.34 o
   4   5  14       14.04       23.31      3.15 o
   5   5  14        6.57       16.25      3.18 o
   6   5  14        0.92       -0.24      2.75 o
 -16   6  14        1.88        4.73      3.52 o
 -15   6  14        7.70       14.31     10.31 o
 -14   6  14       69.82       62.32      5.07 o
 -13   6  14       26.25       31.42      3.50 o
 -12   6  14        5.48        7.47      2.56 o
 -11   6  14       11.66       17.19      3.11 o
 -10   6  14       21.35       33.43      3.35 o
  -9   6  14        1.67        9.79      2.52 o
  -8   6  14        0.04        5.45      3.16 o
  -7   6  14        9.54        5.28      3.09 o
  -6   6  14        1.93       -2.84      1.89 o
  -5   6  14        3.92       -1.36      1.93 o
  -4   6  14        1.35        2.68      2.15 o
  -3   6  14       39.16       32.41      2.94 o
  -2   6  14        3.89        3.17      2.18 o
  -1   6  14        6.20        2.72      2.71 o
   0   6  14       35.07       39.52      3.41 o
   1   6  14       97.39      105.55      7.38 o
   2   6  14        1.06        0.97      2.69 o
   3   6  14        6.74        9.09      3.70 o
   4   6  14       23.25       34.50      3.91 o
 -14   7  14        1.77       -0.11      3.44 o
 -13   7  14        3.71       -0.28      3.48 o
 -12   7  14        2.77        7.46      3.15 o
 -11   7  14        0.53       15.57      3.26 o
 -10   7  14        0.18        4.41      2.93 o
  -9   7  14       55.23       67.07      4.53 o
  -8   7  14       18.46       16.66      3.09 o
  -7   7  14       15.20       11.66      4.80 o
  -6   7  14        0.50       -5.49      3.66 o
  -5   7  14        6.92       -0.16      2.64 o
  -4   7  14        1.33       -4.06      2.71 o
  -3   7  14        5.56        0.19      2.69 o
  -2   7  14        3.10        0.46      2.61 o
  -1   7  14        3.26        1.39      3.11 o
   0   7  14        2.08       10.64      3.19 o
   1   7  14       24.04       35.90      4.03 o
   2   7  14        2.18        1.55      3.17 o
  -7   8  14       35.32       43.50      4.74 o
  -6   8  14        1.39       -1.88      3.50 o
  -5   8  14        0.33       -6.16      5.27 o
 -22   1  15       21.49       22.30      5.94 o
 -21   1  15        0.43       -2.67      6.37 o
 -20   1  15        0.32        1.20      5.25 o
 -19   1  15        7.18       12.24      4.12 o
 -18   1  15        0.40       -1.24      2.21 o
 -17   1  15        0.09        1.45      2.06 o
 -16   1  15        0.07       -0.90      1.98 o
 -15   1  15       91.31       88.74      4.59 o
 -14   1  15      103.21       98.58      4.01 o
 -13   1  15       78.25       66.11      3.07 o
 -12   1  15      102.22       93.41      4.76 o
 -11   1  15        2.47        2.86      1.16 o
 -10   1  15       19.57       24.14      1.64 o
  -9   1  15      668.54      605.58      8.52 o
  -8   1  15       18.69       21.15      1.45 o
  -7   1  15      152.79      152.55      4.23 o
  -6   1  15       27.61       28.77      1.98 o
  -5   1  15        7.63        8.72      1.45 o
  -4   1  15      148.50      144.63      5.11 o
  -3   1  15        1.00        0.47      1.03 o
  -2   1  15        0.10       -0.84      0.80 o
  -1   1  15       19.19       13.08      1.41 o
   0   1  15       31.06       30.94      1.85 o
   1   1  15        0.55       -1.08      1.13 o
   2   1  15      131.61      121.57      4.59 o
   3   1  15      275.36      261.81      5.61 o
   4   1  15        6.65        5.86      1.64 o
   5   1  15       23.02       32.97      3.20 o
   6   1  15        0.03       -1.88      2.17 o
   7   1  15       14.61       15.19      2.41 o
   8   1  15        7.85        6.89      2.74 o
   9   1  15        0.54       -3.83      2.88 o
 -21   2  15        2.78        0.65      4.41 o
 -20   2  15        0.65        1.03      5.77 o
 -19   2  15        2.02       -0.43      3.52 o
 -18   2  15       19.76       17.04      3.53 o
 -17   2  15        3.95        3.81      2.32 o
 -16   2  15        0.06        1.71      2.12 o
 -15   2  15        2.62        4.91      2.01 o
 -14   2  15       25.70       23.26      2.33 o
 -13   2  15        9.85       12.64      1.94 o
 -12   2  15      159.36      140.46      4.48 o
 -11   2  15      415.07      385.60      6.82 o
 -10   2  15        9.58       10.04      1.48 o
  -9   2  15        0.61        2.05      1.53 o
  -8   2  15      493.53      477.28      6.16 o
  -7   2  15        4.22        2.81      1.03 o
  -6   2  15      158.46      147.88      3.21 o
  -5   2  15        4.73        4.33      1.33 o
  -4   2  15        1.17        0.90      1.17 o
  -3   2  15        0.59        1.60      0.90 o
  -2   2  15        0.35       -1.66      1.11 o
  -1   2  15      438.24      418.73      6.28 o
   0   2  15      243.53      248.52      5.74 o
   1   2  15       42.70       41.66      2.29 o
   2   2  15        0.13        0.70      1.55 o
   3   2  15       39.39       40.73      2.82 o
   4   2  15       42.13       50.28      3.60 o
   5   2  15        8.69       10.20      2.61 o
   6   2  15       53.88       49.64      3.16 o
   7   2  15       15.45       22.17      2.79 o
   8   2  15      151.02      179.76      5.92 o
 -20   3  15        1.01        1.08      3.13 o
 -19   3  15        0.20        2.73      2.90 o
 -18   3  15       17.53       18.90      3.79 o
 -17   3  15        3.52        0.16      2.25 o
 -16   3  15       33.75       31.44      2.68 o
 -15   3  15        2.15       -0.33      1.55 o
 -14   3  15       19.58       16.75      2.27 o
 -13   3  15       13.73       15.23      2.16 o
 -12   3  15      169.89      157.97      4.76 o
 -11   3  15       97.94       98.25      4.23 o
 -10   3  15      823.69      797.48     12.91 o
  -9   3  15      420.66      419.33      7.16 o
  -8   3  15      114.94      112.14      3.42 o
  -7   3  15       99.16       90.52      2.39 o
  -6   3  15       66.76       62.81      1.96 o
  -5   3  15       35.38       32.84      1.65 o
  -4   3  15       71.66       62.27      2.25 o
  -3   3  15       20.13       20.58      1.87 o
  -2   3  15      238.76      224.25      5.32 o
  -1   3  15        1.32       -1.91      1.68 o
   0   3  15       20.87       16.32      2.51 o
   1   3  15        4.64        2.65      2.68 o
   2   3  15        6.97        8.55      2.28 o
   3   3  15       43.99       52.67      4.74 o
   4   3  15        0.64        2.86      2.17 o
   5   3  15        0.35        3.47      2.42 o
   6   3  15        0.26        0.11      2.15 o
   7   3  15        4.70        1.93      2.44 o
   8   3  15       18.48       22.26      3.22 o
 -19   4  15        8.07        5.46      3.36 o
 -18   4  15        1.57        3.73      3.05 o
 -17   4  15        3.73       -1.90      2.74 o
 -16   4  15        0.29        0.94      2.50 o
 -15   4  15        3.36        1.70      2.00 o
 -14   4  15        1.53       -0.09      1.75 o
 -13   4  15        7.11        4.75      2.12 o
 -12   4  15        9.49        8.73      2.22 o
 -11   4  15       30.40       33.68      2.95 o
 -10   4  15      408.99      430.41      8.66 o
  -9   4  15      133.91      151.39      4.79 o
  -8   4  15        0.35       -1.81      1.56 o
  -7   4  15       16.75       20.12      1.82 o
  -6   4  15       32.61       34.83      2.12 o
  -5   4  15       29.75       30.43      2.04 o
  -4   4  15        0.08       -0.18      1.49 o
  -3   4  15       47.58       45.66      2.84 o
  -2   4  15       88.16       89.96      3.78 o
  -1   4  15       94.81       93.80      3.64 o
   0   4  15       37.97       37.00      3.24 o
   1   4  15        9.96        8.10      2.55 o
   2   4  15       17.59       13.81      2.57 o
   3   4  15        1.09        1.48      2.32 o
   4   4  15       20.94       18.58      3.00 o
   5   4  15       22.88       19.66      3.18 o
   6   4  15        4.73       10.26      3.08 o
   7   4  15       15.98       18.65      3.18 o
 -18   5  15        2.41        2.60      3.22 o
 -17   5  15        0.25        1.41      2.95 o
 -16   5  15        9.86       11.96      3.16 o
 -15   5  15       21.66       26.39      3.51 o
 -14   5  15        6.71        8.08      3.06 o
 -13   5  15        0.10        1.15      2.04 o
 -12   5  15        9.55       10.75      3.20 o
 -11   5  15     1001.41     1066.93     25.77 o
 -10   5  15      410.33      412.79     14.60 o
  -9   5  15       23.02       18.37      2.99 o
  -8   5  15       11.62       10.55      2.14 o
  -7   5  15       24.76       20.54      2.32 o
  -6   5  15       10.61       12.47      2.11 o
  -5   5  15        0.33       -0.88      1.97 o
  -4   5  15       16.45       14.24      2.69 o
  -3   5  15      386.90      369.84      9.17 o
  -2   5  15        7.13        4.97      2.60 o
  -1   5  15       64.04       55.38      4.97 o
   0   5  15       28.10       19.48      3.71 o
   1   5  15        4.65        9.82      4.18 o
   2   5  15       20.43       21.03      4.12 o
   3   5  15        0.94       -0.52      3.41 o
   4   5  15        1.56        2.10      3.51 o
   5   5  15       38.41       35.21      6.84 o
 -16   6  15        1.14        1.97      3.30 o
 -15   6  15       12.24       15.66      3.53 o
 -14   6  15       65.98       89.33      5.43 o
 -13   6  15       50.94       68.01      4.30 o
 -12   6  15        9.54       14.85      2.89 o
 -11   6  15        6.69        9.41      2.73 o
 -10   6  15      195.92      226.82      6.39 o
  -9   6  15       71.20       70.88      4.89 o
  -8   6  15        0.04        2.18      2.82 o
  -7   6  15       24.19       23.88      4.10 o
  -6   6  15       64.09       50.36      4.38 o
  -5   6  15       10.60       12.41      3.60 o
  -4   6  15       18.09       14.44      3.70 o
  -3   6  15       12.19       12.94      3.61 o
  -2   6  15        0.12        4.72      3.40 o
  -1   6  15        0.57       -2.98      3.30 o
   0   6  15       20.70       26.58      7.93 o
   1   6  15        0.26       -3.14      3.46 o
   2   6  15        4.94        3.89      3.91 o
   3   6  15       14.93       12.35      4.41 o
 -13   7  15        0.58       -1.36      3.26 o
 -12   7  15       54.81       59.99      4.43 o
 -11   7  15      170.41      169.91      6.34 o
 -10   7  15       95.31       87.92      4.96 o
  -9   7  15       39.49       45.20      3.48 o
  -8   7  15        6.17        3.63      2.60 o
  -7   7  15        0.82       -2.17      2.96 o
  -6   7  15        0.28       -1.90      3.31 o
  -5   7  15        1.94        2.85      3.63 o
  -4   7  15        4.67       -1.52      3.49 o
  -3   7  15       15.92        5.65      3.97 o
  -2   7  15       23.92       29.49      8.45 o
  -1   7  15        2.00        5.36      4.05 o
   0   7  15       20.17       25.44      5.08 o
 -21   0  16        5.74        9.99      6.54 o
 -20   0  16        7.34       19.97      6.72 o
 -19   0  16      106.35      100.91     10.16 o
 -18   0  16      192.83      156.01     11.02 o
 -17   0  16      172.35      125.01      9.82 o
 -16   0  16       22.83       16.24      3.59 o
 -15   0  16      162.37      133.51      6.64 o
 -14   0  16        0.67        1.19      2.30 o
 -13   0  16      104.55      109.48      5.36 o
 -12   0  16        1.49        2.74      1.68 o
 -11   0  16       12.78       15.08      1.94 o
 -10   0  16        1.72        3.97      1.33 o
  -9   0  16       25.38       28.69      2.93 o
  -8   0  16       67.52       76.29     10.25 o
  -7   0  16       60.01       64.40      8.27 o
  -6   0  16        1.13       -2.41      3.79 o
  -5   0  16       33.83       28.58      6.37 o
  -4   0  16      186.32      152.05     12.57 o
  -3   0  16      176.23      145.95      9.90 o
  -2   0  16        6.34        2.59      1.58 o
  -1   0  16      314.59      298.18      6.28 o
   0   0  16        8.06        8.47      1.66 o
   1   0  16       25.61       27.44      2.33 o
   2   0  16       20.86       21.72      2.69 o
   3   0  16       85.04       93.82      4.96 o
   4   0  16       28.09       25.41      4.29 o
   5   0  16       13.68       12.52      3.85 o
   6   0  16        0.04       -3.47      3.44 o
   7   0  16        6.91        1.69      4.00 o
   8   0  16      115.08      131.73     12.40 o
 -21   1  16       11.80       18.30      5.51 o
 -20   1  16        0.05       -0.28      3.71 o
 -19   1  16        3.32       -2.13      3.79 o
 -18   1  16       37.94       30.80      7.23 o
 -17   1  16       12.82        8.54      3.79 o
 -16   1  16        7.94        7.88      2.28 o
 -15   1  16      258.61      240.91      6.69 o
 -14   1  16       32.72       31.63      2.57 o
 -13   1  16       20.15       22.63      2.12 o
 -12   1  16      235.69      230.20      4.65 o
 -11   1  16      655.30      661.29      9.52 o
 -10   1  16      505.18      514.05      7.58 o
  -9   1  16      289.80      302.50      5.48 o
  -8   1  16      231.22      221.79      4.75 o
  -7   1  16       19.31       17.02      2.01 o
  -6   1  16       10.74        7.61      1.52 o
  -5   1  16        1.00        3.57      1.85 o
  -4   1  16      170.17      146.91     10.22 o
  -3   1  16      685.92      649.14     16.85 o
  -2   1  16       55.02       39.35      1.89 o
  -1   1  16        0.95       -1.34      0.97 o
   0   1  16       27.98       24.77      1.90 o
   1   1  16        6.89        6.08      1.35 o
   2   1  16        0.22        2.31      1.43 o
   3   1  16        9.96        4.61      1.68 o
   4   1  16      121.04      129.18      5.48 o
   5   1  16        0.02        0.45      2.35 o
   6   1  16        8.17        5.02      2.72 o
   7   1  16        1.34       -3.40      3.36 o
   8   1  16        0.72       -2.82      3.46 o
 -21   2  16        6.05        7.12      4.61 o
 -20   2  16       29.43       43.41      9.21 o
 -19   2  16        3.38        8.21      5.51 o
 -18   2  16        0.02       -1.24      3.22 o
 -17   2  16        2.95       -0.95      3.04 o
 -16   2  16        3.26        4.85      2.57 o
 -15   2  16        0.41       -2.45      1.68 o
 -14   2  16        0.64        0.64      1.67 o
 -13   2  16        5.18        6.78      1.79 o
 -12   2  16       27.92       29.79      2.32 o
 -11   2  16      100.08      107.71      3.50 o
 -10   2  16        2.47        4.11      1.27 o
  -9   2  16       34.35       34.60      1.84 o
  -8   2  16       29.54       29.17      1.61 o
  -7   2  16       34.76       35.64      2.02 o
  -6   2  16        2.32        1.71      1.40 o
  -5   2  16       16.66        9.21      1.29 o
  -4   2  16      291.11      257.99      5.10 o
  -3   2  16       36.86       29.04      1.70 o
  -2   2  16      114.59      118.89      3.64 o
  -1   2  16      112.79      115.97      3.04 o
   0   2  16      215.92      219.22      4.63 o
   1   2  16        0.48        1.14      1.50 o
   2   2  16        2.68        1.62      1.69 o
   3   2  16       11.98       12.36      2.07 o
   4   2  16        3.43        2.73      2.26 o
   5   2  16       21.23       26.62      3.29 o
   6   2  16       37.43       35.19      3.65 o
   7   2  16      129.46      142.11      6.39 o
 -20   3  16        8.10       10.86      3.97 o
 -19   3  16        1.07        0.08      3.55 o
 -18   3  16        1.94        2.12      3.70 o
 -17   3  16        3.30        3.02      3.47 o
 -16   3  16       25.14       26.47      5.43 o
 -15   3  16        6.31        2.38      2.28 o
 -14   3  16       38.83       39.61      3.41 o
 -13   3  16       10.54       13.61      2.18 o
 -12   3  16        2.47        2.37      1.85 o
 -11   3  16      247.22      245.89      7.37 o
 -10   3  16      142.84      152.79      7.13 o
  -9   3  16       36.93       35.59      1.93 o
  -8   3  16        0.82        0.43      1.10 o
  -7   3  16       23.00       25.58      1.51 o
  -6   3  16       27.87       27.31      1.45 o
  -5   3  16       16.69       17.71      1.42 o
  -4   3  16       36.86       40.43      2.20 o
  -3   3  16      708.21      683.57     10.79 o
  -2   3  16        0.15       -1.95      1.36 o
  -1   3  16        6.39        5.53      1.81 o
   0   3  16        3.37        2.01      1.67 o
   1   3  16        0.13       -2.57      1.86 o
   2   3  16       59.35       58.47      3.78 o
   3   3  16       12.08       10.06      3.21 o
   4   3  16      169.30      164.85      9.00 o
   5   3  16        4.35        5.05      2.94 o
   6   3  16        8.16        7.52      2.99 o
 -19   4  16       15.44       19.23      3.97 o
 -18   4  16        1.00        4.26      2.84 o
 -17   4  16       13.18        9.36      2.79 o
 -16   4  16        1.34        1.17      3.12 o
 -15   4  16        0.00       -4.38      3.06 o
 -14   4  16        8.79        8.54      3.18 o
 -13   4  16       87.53       91.11      5.99 o
 -12   4  16        0.67       -3.49      2.32 o
 -11   4  16       80.62       78.30      4.80 o
 -10   4  16       27.68       34.02      2.52 o
  -9   4  16        7.01        4.14      1.70 o
  -8   4  16        7.94        6.55      1.85 o
  -7   4  16        3.33        2.76      1.50 o
  -6   4  16       47.25       48.50      2.70 o
  -5   4  16      328.98      324.25      6.86 o
  -4   4  16        8.09        7.32      2.35 o
  -3   4  16       41.07       51.15      3.46 o
  -2   4  16        8.13       10.51      2.38 o
  -1   4  16        9.67        7.64      2.26 o
   0   4  16        4.69        2.70      2.27 o
   1   4  16       33.92       40.49      6.77 o
   2   4  16        7.63        4.32      5.36 o
   3   4  16        7.65        3.07      2.36 o
   4   4  16       25.68       28.13      3.24 o
   5   4  16       34.36       28.98      3.95 o
 -17   5  16        2.03        1.76      2.89 o
 -16   5  16       11.19        6.97      2.85 o
 -15   5  16        0.93        2.76      2.34 o
 -14   5  16       38.80       44.36      4.76 o
 -13   5  16        0.05        1.51      3.74 o
 -12   5  16       13.91       34.84      4.46 o
 -11   5  16       51.36       65.43      5.34 o
 -10   5  16        0.68        6.18      2.83 o
  -9   5  16       26.15       26.45      2.90 o
  -8   5  16        4.02       -0.61      2.10 o
  -7   5  16       22.28       22.45      2.83 o
  -6   5  16        0.41       -2.86      1.93 o
  -5   5  16       35.13       36.23      3.39 o
  -4   5  16       49.68       50.01      4.17 o
  -3   5  16        1.12       -0.91      2.29 o
  -2   5  16       27.71       26.76      3.99 o
  -1   5  16       49.56       46.71      4.78 o
   0   5  16        0.01       -0.09      4.04 o
   1   5  16       12.27       14.16      4.25 o
   2   5  16        2.26       -2.75      3.25 o
   3   5  16       50.86       65.15      4.47 o
   4   5  16       79.76       88.84      5.22 o
 -15   6  16       72.49       90.87      5.30 o
 -14   6  16       43.73       43.56      3.54 o
 -13   6  16       31.80       48.46      6.84 o
 -12   6  16        6.25        8.12      3.86 o
 -11   6  16       12.97       24.11      5.36 o
 -10   6  16       15.96       16.09      3.98 o
  -9   6  16        2.68        0.62      2.80 o
  -8   6  16        2.64        0.59      2.79 o
  -7   6  16       21.45       13.46      3.18 o
  -6   6  16       19.30       16.19      3.34 o
  -5   6  16        3.77        6.22      3.89 o
  -4   6  16        2.64        4.87      4.54 o
  -3   6  16       26.43       28.97      4.33 o
  -2   6  16       12.67       11.88      4.42 o
  -1   6  16        0.23        1.93      3.65 o
   0   6  16       21.68       24.42      4.70 o
   1   6  16        0.36        0.07      3.71 o
 -11   7  16       12.52       18.88      5.57 o
 -10   7  16       23.46       20.29      4.50 o
  -9   7  16        0.37        1.01      3.12 o
  -8   7  16       15.68       23.55      4.27 o
  -7   7  16        3.48        1.57      3.97 o
  -6   7  16        3.93        2.56      3.67 o
  -5   7  16        4.80        0.01      3.61 o
  -4   7  16        5.17       14.70      6.35 o
  -3   7  16        0.58        0.53      3.78 o
 -21   1  17        0.12        2.97      4.17 o
 -20   1  17        0.28       -5.57      3.71 o
 -19   1  17        0.05       -0.45      3.62 o
 -18   1  17        1.04        1.49      3.31 o
 -17   1  17        0.57        2.14      3.16 o
 -16   1  17       96.34       91.88      6.11 o
 -15   1  17       42.98       44.04      8.52 o
 -14   1  17        1.46        0.05      1.65 o
 -13   1  17       53.12       48.66      2.63 o
 -12   1  17       67.43       68.01      2.52 o
 -11   1  17       14.49       15.48      1.38 o
 -10   1  17       17.16       13.68      1.71 o
  -9   1  17        0.00       -0.66      1.25 o
  -8   1  17      175.46      172.55      5.10 o
  -7   1  17      129.00      121.90      3.90 o
  -6   1  17        6.66        5.70      1.59 o
  -5   1  17       25.95       26.87      2.92 o
  -4   1  17       25.70       20.88      3.93 o
  -3   1  17        0.02        0.91      1.51 o
  -2   1  17       10.53        9.72      1.91 o
  -1   1  17       99.07       92.65      2.66 o
   0   1  17       80.38       75.01      2.59 o
   1   1  17        9.42       13.50      1.73 o
   2   1  17        5.19        3.59      2.10 o
   3   1  17        0.85        5.79      1.92 o
   4   1  17        0.30       -1.53      2.28 o
   5   1  17        0.35       -3.53      2.35 o
   6   1  17        9.19       15.29      3.34 o
 -20   2  17        1.85       -0.73      3.77 o
 -19   2  17        1.05       -1.36      3.58 o
 -18   2  17        7.96       10.00      3.82 o
 -17   2  17        0.01        0.55      3.23 o
 -16   2  17       20.12       19.94      5.60 o
 -15   2  17       55.52       51.89      4.19 o
 -14   2  17        7.36        1.36      2.45 o
 -13   2  17      132.03      117.17      3.88 o
 -12   2  17       33.42       31.51      2.26 o
 -11   2  17       30.43       31.07      1.77 o
 -10   2  17       39.81       40.88      2.12 o
  -9   2  17      109.24      122.04      3.21 o
  -8   2  17       14.23       13.48      1.63 o
  -7   2  17       27.77       25.02      1.62 o
  -6   2  17        0.05        1.53      2.48 o
  -5   2  17      307.96      281.50      7.49 o
  -4   2  17       13.78       17.02      1.76 o
  -3   2  17      126.56      114.65      4.87 o
  -2   2  17      150.42      136.93      2.85 o
  -1   2  17       27.23       27.54      1.85 o
   0   2  17        1.43        0.51      1.44 o
   1   2  17        0.01       -0.62      1.54 o
   2   2  17       22.00       19.35      2.56 o
   3   2  17        0.00        1.26      2.19 o
   4   2  17       11.43       14.59      2.87 o
   5   2  17       15.53       20.18      3.26 o
   6   2  17       24.11       38.34      3.97 o
 -20   3  17        0.01        7.35      4.58 o
 -19   3  17        0.00       -0.33      3.81 o
 -18   3  17        1.31        4.74      3.80 o
 -17   3  17        4.15        9.47      3.87 o
 -16   3  17        0.76        2.85      2.86 o
 -15   3  17       21.86       26.06      3.96 o
 -14   3  17        0.03       -0.64      2.47 o
 -13   3  17       18.12       14.03      6.19 o
 -12   3  17       63.04       57.32      3.64 o
 -11   3  17       23.59       23.91      3.09 o
 -10   3  17       18.19       14.22      1.70 o
  -9   3  17       19.18       21.09      1.71 o
  -8   3  17        2.08        1.65      1.05 o
  -7   3  17        0.04        0.43      1.06 o
  -6   3  17       65.44       63.82      1.99 o
  -5   3  17       61.08       61.64      2.11 o
  -4   3  17        0.27        2.85      1.56 o
  -3   3  17      152.28      145.51      4.82 o
  -2   3  17        0.51       -1.52      1.51 o
  -1   3  17        1.18       -1.26      1.63 o
   0   3  17       23.76       24.59      2.37 o
   1   3  17       11.88       11.24      2.40 o
   2   3  17        0.00       -1.22      2.81 o
   3   3  17        7.26       10.66      4.62 o
   4   3  17       19.83       17.74      3.23 o
   5   3  17        1.06       -0.45      3.41 o
 -18   4  17        1.33        4.20      4.18 o
 -17   4  17        7.17        3.15      3.92 o
 -16   4  17        8.57       10.37      3.38 o
 -15   4  17        1.16       -3.94      2.63 o
 -14   4  17        1.43        4.92      4.28 o
 -13   4  17        0.50       -3.11      2.77 o
 -12   4  17      119.95      119.81      6.02 o
 -11   4  17        9.33       11.02      3.10 o
 -10   4  17        1.36        1.95      1.95 o
  -9   4  17        0.16        0.20      1.79 o
  -8   4  17        1.30        0.36      2.84 o
  -7   4  17        2.45        5.67      1.88 o
  -6   4  17       18.52       22.42      2.34 o
  -5   4  17        8.14       14.77      2.46 o
  -4   4  17      484.26      466.33     10.05 o
  -3   4  17       42.23       41.48      4.42 o
  -2   4  17       14.37        9.68      2.55 o
  -1   4  17        2.32        0.34      2.09 o
   0   4  17       21.72       21.44      2.89 o
   1   4  17        0.07        3.04      3.08 o
   2   4  17        1.22        0.26      3.07 o
   3   4  17        4.02        3.76      3.49 o
   4   4  17        1.26        1.65      3.57 o
 -17   5  17        0.83        9.35      4.74 o
 -16   5  17        6.01        3.39      4.26 o
 -15   5  17       53.74       57.29      5.34 o
 -14   5  17        0.58        3.04      3.48 o
 -13   5  17        0.06       -1.53      3.81 o
 -12   5  17        6.27       13.66      5.04 o
 -11   5  17       36.31       37.84      4.39 o
 -10   5  17       68.58       71.97      4.63 o
  -9   5  17        0.53        2.47      2.74 o
  -8   5  17       73.63       80.54      4.05 o
  -7   5  17        5.09        3.19      2.38 o
  -6   5  17        0.71        0.30      2.36 o
  -5   5  17       15.73       15.10      2.77 o
  -4   5  17       20.07       26.92      3.25 o
  -3   5  17       24.83       27.97      4.00 o
  -2   5  17       27.98       23.19      3.99 o
  -1   5  17       44.30       53.22      8.56 o
   0   5  17        8.90        7.90      3.61 o
   1   5  17        3.80        1.65      3.50 o
   2   5  17        1.03       -0.10      3.47 o
 -14   6  17       20.18       21.18      4.47 o
 -13   6  17        0.09       -1.22      3.60 o
 -12   6  17       53.03       56.45      5.43 o
 -11   6  17       42.77       37.04      4.96 o
 -10   6  17        0.54        0.64      2.88 o
  -9   6  17       24.48       25.00      3.69 o
  -8   6  17        4.97        5.15      3.01 o
  -7   6  17        0.05       -0.25      2.81 o
  -6   6  17        5.24       -0.52      3.41 o
  -5   6  17       29.38       32.68      7.07 o
  -4   6  17       64.38       52.25      5.29 o
  -3   6  17       32.83       33.85      5.37 o
  -2   6  17        4.03        4.65      3.63 o
  -1   6  17        2.58        2.42      3.63 o
 -21   0  18        0.39        4.30      6.20 o
 -20   0  18       40.49       42.02      7.92 o
 -19   0  18       92.18       96.26     10.16 o
 -18   0  18       45.46       46.32      7.40 o
 -17   0  18      124.70      127.42      9.64 o
 -16   0  18       98.40      111.24      8.95 o
 -15   0  18       10.43        9.13      4.13 o
 -14   0  18        1.74       10.50      3.79 o
 -13   0  18        0.04        3.44      3.27 o
 -12   0  18       61.64       70.50      6.92 o
 -11   0  18      167.97      156.71      4.02 o
 -10   0  18       54.65       55.82      3.97 o
  -9   0  18       35.08       52.35      8.44 o
  -8   0  18       52.44       56.14      8.78 o
  -7   0  18       47.45       67.85      9.13 o
  -6   0  18       90.86       66.81      9.30 o
  -5   0  18      213.00      169.27     13.43 o
  -4   0  18       52.68       30.78      2.69 o
  -3   0  18       66.68       48.50      3.68 o
  -2   0  18       12.13        9.94      3.30 o
  -1   0  18       52.28       58.24      2.83 o
   0   0  18       88.53       88.42      4.43 o
   1   0  18        1.19        2.97      2.99 o
   2   0  18       35.89       43.68      3.77 o
   3   0  18       36.24       33.13      4.87 o
   4   0  18        1.88        1.03      3.56 o
   5   0  18        5.33        4.63      4.29 o
 -20   1  18        0.16       -2.00      3.70 o
 -19   1  18        2.92       -1.55      3.77 o
 -18   1  18       12.06       21.66      4.43 o
 -17   1  18        2.38        2.47      3.28 o
 -16   1  18       24.43       28.44      4.07 o
 -15   1  18       11.52       14.34      4.99 o
 -14   1  18        9.50        2.08      2.60 o
 -13   1  18        2.16       -1.56      2.05 o
 -12   1  18        4.89        3.79      1.50 o
 -11   1  18       46.18       42.34      2.11 o
 -10   1  18        0.30       -0.79      1.60 o
  -9   1  18        9.71       10.79      2.05 o
  -8   1  18      218.40      223.60      9.64 o
  -7   1  18       53.07       39.42      2.45 o
  -6   1  18      135.32      133.72      6.84 o
  -5   1  18       10.80        3.68      2.12 o
  -4   1  18        0.73        0.19      2.06 o
  -3   1  18        7.91        8.52      2.97 o
  -2   1  18        0.08       -0.17      1.27 o
  -1   1  18      153.17      161.92      3.75 o
   0   1  18       64.00       71.47      2.89 o
   1   1  18       39.04       43.61      2.95 o
   2   1  18       43.10       43.88      3.11 o
   3   1  18        0.07        0.07      2.35 o
   4   1  18       22.79       28.75      6.96 o
   5   1  18        8.15       15.34      3.58 o
 -20   2  18        0.82       -1.39      3.87 o
 -19   2  18       14.28       18.48      4.73 o
 -18   2  18       24.83       29.46      4.91 o
 -17   2  18       60.60       84.56      9.30 o
 -16   2  18        4.76        4.85      3.22 o
 -15   2  18       35.25       32.79      3.63 o
 -14   2  18        0.06        2.53      2.42 o
 -13   2  18        3.34        5.09      2.36 o
 -12   2  18       28.53       32.34      4.25 o
 -11   2  18       85.32       81.89      3.56 o
 -10   2  18        7.39        7.81      1.42 o
  -9   2  18       11.43       15.68      1.73 o
  -8   2  18        2.95        3.41      1.25 o
  -7   2  18        6.20        4.54      1.47 o
  -6   2  18       10.40       10.80      1.77 o
  -5   2  18        0.02        1.55      2.24 o
  -4   2  18      451.64      411.23     10.33 o
  -3   2  18        0.08        2.71      1.56 o
  -2   2  18       21.99       24.95      4.65 o
  -1   2  18        2.25        0.01      1.79 o
   0   2  18       14.62       12.11      2.33 o
   1   2  18       12.15       17.79      2.63 o
   2   2  18        0.95       -0.87      2.09 o
   3   2  18       29.09       29.46      3.23 o
   4   2  18       22.91       27.49      5.05 o
 -19   3  18        6.66       13.38      6.20 o
 -18   3  18       16.31       20.44      4.63 o
 -17   3  18        0.07        1.43      3.14 o
 -16   3  18       20.10       19.48      3.51 o
 -15   3  18       47.46       51.86      4.42 o
 -14   3  18       89.67       94.69      5.35 o
 -13   3  18        5.13        3.79      4.18 o
 -12   3  18        1.33       -1.52      2.31 o
 -11   3  18       17.63       14.46      2.58 o
 -10   3  18        6.15        4.39      2.13 o
  -9   3  18       45.72       50.56      2.34 o
  -8   3  18       37.43       38.02      2.28 o
  -7   3  18       66.89       77.58      3.16 o
  -6   3  18       41.62       42.22      2.49 o
  -5   3  18      161.06      152.09     10.03 o
  -4   3  18        0.31        0.60      3.31 o
  -3   3  18       22.13       23.10      2.54 o
  -2   3  18        1.81        0.37      2.44 o
  -1   3  18       31.74       31.74      3.06 o
   0   3  18       19.60       14.64      3.12 o
   1   3  18        0.16        2.37      2.77 o
   2   3  18       18.13       24.29      3.88 o
   3   3  18       17.13       16.33      3.81 o
   4   3  18        2.98        1.75      2.83 o
 -18   4  18       10.52       17.24      4.80 o
 -17   4  18        3.46        2.44      3.97 o
 -16   4  18       13.16       16.20      3.77 o
 -15   4  18        0.08        2.02      3.08 o
 -14   4  18        0.33        1.72      2.96 o
 -13   4  18        3.57        4.99      3.06 o
 -12   4  18        0.53        6.10      2.92 o
 -11   4  18        5.81        5.95      2.76 o
 -10   4  18        0.08       -0.69      1.81 o
  -9   4  18        5.34        4.46      2.00 o
  -8   4  18        0.00       -1.36      2.46 o
  -7   4  18        5.72        2.71      1.89 o
  -6   4  18        0.51        1.48      2.00 o
  -5   4  18       43.48       49.93      3.37 o
  -4   4  18      117.63      110.64      5.88 o
  -3   4  18       24.01       29.11      3.79 o
  -2   4  18       22.82       17.35      3.53 o
  -1   4  18       11.59       13.21      3.48 o
   0   4  18        1.52        2.29      3.14 o
   1   4  18        1.10       -1.12      3.05 o
   2   4  18       18.38       21.66      4.13 o
 -16   5  18        1.05        1.85      4.17 o
 -15   5  18       45.44       52.64      5.14 o
 -14   5  18       14.54        6.64      3.59 o
 -13   5  18        1.11       -0.59      4.68 o
 -12   5  18        1.16       -0.55      3.03 o
 -11   5  18        5.85        8.36      3.28 o
 -10   5  18        0.38        0.67      2.53 o
  -9   5  18        0.01        2.62      2.13 o
  -8   5  18        3.43        4.10      2.24 o
  -7   5  18        1.67        9.68      5.62 o
  -6   5  18       23.54       21.17      3.86 o
  -5   5  18        2.13       -0.47      3.03 o
  -4   5  18       21.30       20.13      3.89 o
  -3   5  18        0.89        0.83      3.94 o
  -2   5  18       35.15       34.38      4.46 o
  -1   5  18        0.75        2.01      4.07 o
   0   5  18       33.97       31.30      4.57 o
 -12   6  18        0.30       -1.57      6.12 o
 -11   6  18       11.54        6.73      3.61 o
 -10   6  18        8.03        5.00      3.19 o
  -9   6  18       19.41       19.65      5.37 o
  -8   6  18       21.83       24.48      4.77 o
  -7   6  18        5.95       12.34      3.82 o
  -6   6  18        4.72        5.81      3.43 o
  -5   6  18        0.05        0.09      3.32 o
  -4   6  18        2.24        5.14      3.60 o
  -3   6  18        1.08        7.12      3.72 o
 -20   1  19       12.85       15.16      5.42 o
 -19   1  19       27.24       31.58      4.87 o
 -18   1  19       16.58       18.27      4.22 o
 -17   1  19       15.89       19.94      5.42 o
 -16   1  19        3.06        3.90      3.09 o
 -15   1  19        5.92        4.87      2.79 o
 -14   1  19       11.05       10.76      2.84 o
 -13   1  19       21.69       14.85      2.53 o
 -12   1  19        1.28        1.07      1.90 o
 -11   1  19       42.23       37.28      2.98 o
 -10   1  19        0.54       -0.52      1.65 o
  -9   1  19        0.05       -0.28      1.79 o
  -8   1  19        3.09        5.33      1.85 o
  -7   1  19       16.57       16.16      2.84 o
  -6   1  19        0.95        1.24      3.12 o
  -5   1  19        5.18        4.24      3.63 o
  -4   1  19        5.66        6.51      1.88 o
  -3   1  19       21.50       19.06      1.64 o
  -2   1  19      119.69      116.54      4.53 o
  -1   1  19       82.60       81.67      4.29 o
   0   1  19        0.38       -0.06      2.70 o
   1   1  19       19.01       23.49      3.00 o
   2   1  19        5.67        8.12      2.71 o
   3   1  19        1.17        4.72      2.84 o
 -19   2  19        2.84       -3.32      3.51 o
 -18   2  19        0.00       -3.10      3.41 o
 -17   2  19       21.10       30.93      4.63 o
 -16   2  19       71.13       82.47      6.03 o
 -15   2  19        1.07        1.09      2.94 o
 -14   2  19        0.71       -0.19      2.34 o
 -13   2  19        5.70        6.85      2.46 o
 -12   2  19       62.19       62.37      5.19 o
 -11   2  19        7.01        7.10      2.21 o
 -10   2  19       75.55       64.33      2.83 o
  -9   2  19        9.84        6.78      1.39 o
  -8   2  19       41.19       38.70      2.42 o
  -7   2  19        0.02       -2.76      2.13 o
  -6   2  19       26.85       25.92      3.55 o
  -5   2  19      143.65      160.05      5.57 o
  -4   2  19       85.10       77.97      4.62 o
  -3   2  19        2.20        2.03      3.70 o
  -2   2  19        0.23        1.16      1.78 o
  -1   2  19       15.66       14.73      2.87 o
   0   2  19       15.77       11.71      2.92 o
   1   2  19        5.92        6.27      2.32 o
   2   2  19        0.03        3.43      2.42 o
   3   2  19        1.36        3.67      2.69 o
 -18   3  19        5.10        8.76      4.18 o
 -17   3  19       25.70       27.80      4.03 o
 -16   3  19        4.95        3.99      3.14 o
 -15   3  19       18.92       21.26      3.48 o
 -14   3  19        1.43        2.62      2.72 o
 -13   3  19        0.04       -0.41      2.57 o
 -12   3  19        1.36        1.33      2.47 o
 -11   3  19        4.14        5.25      2.45 o
 -10   3  19       18.08       19.14      2.21 o
  -9   3  19        0.03       -1.92      1.63 o
  -8   3  19        2.84        3.28      1.72 o
  -7   3  19        7.08        7.09      1.84 o
  -6   3  19       42.60       36.33      2.71 o
  -5   3  19       15.50       13.29      2.19 o
  -4   3  19       11.64        7.19      2.11 o
  -3   3  19        0.34       -0.63      3.38 o
  -2   3  19        1.20        4.60      2.66 o
  -1   3  19        6.54        4.52      2.82 o
   0   3  19        0.24       -1.00      2.80 o
   1   3  19        5.41        7.23      3.16 o
   2   3  19       52.03       56.97      5.16 o
 -17   4  19       33.38       39.95      5.57 o
 -16   4  19       18.87       24.30      4.02 o
 -15   4  19       26.08       27.12      4.07 o
 -14   4  19        6.48        0.80      3.19 o
 -13   4  19        6.42        2.95      3.06 o
 -12   4  19       12.58       10.71      3.12 o
 -11   4  19       17.14       16.89      3.98 o
 -10   4  19       22.50       24.63      3.02 o
  -9   4  19        5.44        2.09      2.36 o
  -8   4  19        4.63        1.85      2.61 o
  -7   4  19       10.27        8.14      3.05 o
  -6   4  19       25.69       32.25      5.21 o
  -5   4  19       46.84       37.67      4.03 o
  -4   4  19        3.55        8.19      3.04 o
  -3   4  19        3.36        3.14      2.95 o
  -2   4  19        2.28        1.42      2.96 o
  -1   4  19        0.03        4.37      3.14 o
   0   4  19        0.00       -1.07      3.18 o
   1   4  19        8.37       20.62      4.06 o
 -14   5  19        0.63        0.68      3.34 o
 -13   5  19       10.53        9.44      3.56 o
 -12   5  19        0.02       -0.71      2.91 o
 -11   5  19       21.40       28.03      4.96 o
 -10   5  19       10.35       11.21      3.08 o
  -9   5  19        9.07        4.88      2.83 o
  -8   5  19       47.85       53.39      4.18 o
  -7   5  19       98.25       86.96      5.90 o
  -6   5  19        5.22       -0.11      3.22 o
  -5   5  19       48.95       44.57      5.34 o
  -4   5  19        0.14        2.83      3.20 o
  -3   5  19        1.51        1.07      3.32 o
  -2   5  19        3.61        9.92      4.61 o
  -9   6  19        4.08        1.79      3.05 o
  -8   6  19        3.83        3.30      3.57 o
 -19   0  20       21.15       15.50      6.03 o
 -18   0  20        1.49       -2.24      4.99 o
 -17   0  20       91.91       90.23      8.78 o
 -16   0  20       30.57       27.03      5.68 o
 -15   0  20        5.84        4.99      3.96 o
 -14   0  20       13.12       12.40      4.13 o
 -13   0  20       51.42       44.60      5.17 o
 -12   0  20        6.87        6.20      3.10 o
 -11   0  20       46.04       50.24      3.97 o
 -10   0  20        5.49        9.64      6.20 o
  -9   0  20      166.39      150.50     13.78 o
  -8   0  20       29.98       42.19      8.44 o
  -7   0  20      252.05      265.70     17.56 o
  -6   0  20       42.20       42.88      8.95 o
  -5   0  20        0.16       -2.58      5.34 o
  -4   0  20       60.21       68.67      9.56 o
  -3   0  20       11.52       14.43      3.27 o
  -2   0  20        6.19        9.92      5.42 o
  -1   0  20       24.45       35.82      4.39 o
   0   0  20       69.22       91.90      6.65 o
   1   0  20      104.89      109.81     11.19 o
   2   0  20       56.55       85.79      7.13 o
 -19   1  20        0.08        4.44      3.82 o
 -18   1  20       58.69       65.08      5.83 o
 -17   1  20       79.45       86.18      6.26 o
 -16   1  20        5.34        7.53      3.33 o
 -15   1  20        2.54        2.84      2.73 o
 -14   1  20       49.55       49.63      4.19 o
 -13   1  20        0.06        1.65      2.12 o
 -12   1  20       54.26       45.30      3.16 o
 -11   1  20        3.31        2.77      2.47 o
 -10   1  20       51.17       53.19      4.40 o
  -9   1  20        0.90       -2.61      1.74 o
  -8   1  20      154.41      155.07      6.47 o
  -7   1  20        2.95       -1.83      2.25 o
  -6   1  20      120.53      125.15      9.87 o
  -5   1  20       32.76       30.00      3.29 o
  -4   1  20       10.35       12.98      2.82 o
  -3   1  20       16.25       14.33      1.98 o
  -2   1  20        2.85        2.57      1.45 o
  -1   1  20       27.25       29.68      3.02 o
   0   1  20       11.18       16.41      2.80 o
   1   1  20        3.00        4.46      2.66 o
   2   1  20       48.63       65.95      4.59 o
 -18   2  20        1.23        3.34      3.65 o
 -17   2  20       26.32       34.82      4.85 o
 -16   2  20       46.26       48.36      4.92 o
 -15   2  20        0.45        2.38      2.65 o
 -14   2  20       34.49       31.60      3.47 o
 -13   2  20        8.49       10.06      2.55 o
 -12   2  20        9.52        7.98      2.39 o
 -11   2  20       16.23       17.67      3.88 o
 -10   2  20        0.98       -2.15      1.58 o
  -9   2  20       50.54       42.86      2.90 o
  -8   2  20        1.04        0.22      2.93 o
  -7   2  20       12.54        8.22      6.48 o
  -6   2  20      120.74      115.53      5.43 o
  -5   2  20       69.59       67.70      4.26 o
  -4   2  20       33.56       35.77      2.65 o
  -3   2  20        2.12        2.74      1.79 o
  -2   2  20       45.55       53.76      5.67 o
  -1   2  20        1.05       -0.68      2.57 o
   0   2  20       17.90       22.35      2.88 o
   1   2  20      114.51      140.88      7.43 o
 -17   3  20       25.46       37.90      4.37 o
 -16   3  20       11.91       14.00      3.46 o
 -15   3  20       26.21       22.88      3.65 o
 -14   3  20       13.71       15.47      5.15 o
 -13   3  20       31.66       37.36      4.14 o
 -12   3  20        2.47        3.11      2.54 o
 -11   3  20        2.04       -0.12      5.60 o
 -10   3  20        9.55       10.12      2.62 o
  -9   3  20       26.28       30.03      2.42 o
  -8   3  20       78.41       77.14      3.43 o
  -7   3  20       74.20       71.64      3.49 o
  -6   3  20        0.10        0.32      1.91 o
  -5   3  20        0.80       -2.77      1.85 o
  -4   3  20        7.54        7.98      3.72 o
  -3   3  20        0.36        1.52      3.62 o
  -2   3  20       11.14        8.53      3.91 o
  -1   3  20        0.92       -1.43      2.81 o
   0   3  20        1.46        4.37      3.16 o
 -16   4  20        6.04       10.43      4.36 o
 -15   4  20        3.25        5.07      3.63 o
 -14   4  20        2.42        6.58      3.12 o
 -13   4  20        3.00        2.29      3.92 o
 -12   4  20        0.71        3.43      2.86 o
 -11   4  20        3.40       -1.93      2.61 o
 -10   4  20       38.53       42.43      3.55 o
  -9   4  20       35.14       44.86      3.65 o
  -8   4  20        7.62       14.72      3.75 o
  -7   4  20        0.45        1.45      2.91 o
  -6   4  20        2.59        4.88      2.86 o
  -5   4  20        8.08       10.67      3.22 o
  -4   4  20        0.00       -0.06      2.82 o
  -3   4  20        6.69        3.72      3.79 o
  -2   4  20        6.88       10.77      3.37 o
 -12   5  20        1.95        3.10      3.21 o
 -11   5  20        3.44        4.86      3.25 o
 -10   5  20       16.44       10.55      3.02 o
  -9   5  20        1.20        2.37      2.76 o
  -8   5  20        0.53       -4.28      2.85 o
  -7   5  20        0.07        0.70      3.14 o
  -6   5  20       19.25       19.15      3.89 o
  -5   5  20       10.60        9.81      3.58 o
 -18   1  21        0.87       -4.63      3.09 o
 -17   1  21        0.70       -1.28      3.28 o
 -16   1  21        0.29        2.28      2.98 o
 -15   1  21        7.85       12.89      3.09 o
 -14   1  21        1.95        2.71      2.55 o
 -13   1  21        0.13       -2.10      2.07 o
 -12   1  21       25.33       22.62      2.56 o
 -11   1  21       20.33       19.14      3.47 o
 -10   1  21       17.44       15.60      3.14 o
  -9   1  21        7.32        7.30      2.33 o
  -8   1  21        3.03       -3.19      3.70 o
  -7   1  21        0.01        0.69      5.85 o
  -6   1  21       22.76       21.47      4.82 o
  -5   1  21       61.23       65.32      4.46 o
  -4   1  21        4.25        6.58      2.12 o
  -3   1  21       12.46        7.47      1.74 o
  -2   1  21       13.88       19.87      2.20 o
  -1   1  21        6.39        4.69      2.05 o
   0   1  21        2.20        3.71      2.23 o
 -17   2  21        7.76       -0.80      3.27 o
 -16   2  21        9.99        9.44      3.43 o
 -15   2  21        6.63        5.53      2.74 o
 -14   2  21        0.28        3.37      2.94 o
 -13   2  21        0.19       -2.83      2.18 o
 -12   2  21        3.97        3.22      2.22 o
 -11   2  21        0.00       -1.67      1.89 o
 -10   2  21        0.29       -0.27      3.07 o
  -9   2  21      112.56      122.61      8.32 o
  -8   2  21       12.84        7.51      3.54 o
  -7   2  21        2.49       -0.73      3.21 o
  -6   2  21       58.44       60.45      7.92 o
  -5   2  21       18.17       16.76      6.80 o
  -4   2  21        0.41       -0.02      1.60 o
  -3   2  21        4.17        3.20      2.38 o
  -2   2  21        0.24       -1.70      3.29 o
  -1   2  21       20.98       24.88      2.88 o
 -16   3  21        4.40        5.59      3.24 o
 -15   3  21        0.33        0.82      3.54 o
 -14   3  21       15.00       19.02      3.25 o
 -13   3  21        0.43        0.30      2.50 o
 -12   3  21        0.36        4.08      2.54 o
 -11   3  21        1.08       -0.65      3.48 o
 -10   3  21       16.29       16.88      2.68 o
  -9   3  21        2.96        3.35      1.79 o
  -8   3  21        8.71       12.29      2.24 o
  -7   3  21       23.21       25.09      2.39 o
  -6   3  21        0.00       -3.13      2.51 o
  -5   3  21        0.65        0.16      2.45 o
  -4   3  21        0.12       -4.83      3.37 o
  -3   3  21        0.56        0.43      2.77 o
  -2   3  21        3.11       -2.38      2.84 o
 -14   4  21       39.14       46.97      7.60 o
 -13   4  21        3.02        4.00      2.94 o
 -12   4  21       12.03       10.19      3.18 o
 -11   4  21        5.11        6.44      3.00 o
 -10   4  21       19.72       23.26      3.10 o
  -9   4  21       15.04       13.52      2.82 o
  -8   4  21       61.40       60.73     10.81 o
  -7   4  21        7.66        8.14      4.62 o
  -6   4  21        4.48        3.62      2.94 o
  -5   4  21        0.18       -2.78      2.78 o
  -4   4  21        5.80        5.42      3.18 o
 -17   0  22       19.44       31.68      5.85 o
 -16   0  22       20.21       20.84      5.17 o
 -15   0  22       14.17       11.71      4.48 o
 -14   0  22       19.10       16.19      4.30 o
 -13   0  22        0.66       -1.21      3.10 o
 -12   0  22       16.46       20.15      3.62 o
 -10   0  22      163.76      218.34     17.05 o
  -9   0  22       61.26       81.79     11.54 o
  -8   0  22       62.26       66.12     10.68 o
  -7   0  22        9.28       15.33      7.40 o
  -6   0  22       50.03       54.93     10.68 o
  -5   0  22        8.84       12.23      7.06 o
  -4   0  22        0.44       -0.59      2.58 o
  -3   0  22        2.70        5.43      3.87 o
  -2   0  22        5.97        4.71      5.60 o
 -17   1  22        2.12        0.11      3.09 o
 -16   1  22        0.19        3.62      8.61 o
 -15   1  22        0.40        0.36      2.60 o
 -14   1  22        1.55        2.04      2.48 o
 -13   1  22       68.69       74.40      4.14 o
 -12   1  22        0.08       -0.83      1.97 o
 -11   1  22       10.82        5.39      2.98 o
 -10   1  22       16.09       29.62      8.78 o
  -9   1  22       13.94       13.09      7.92 o
  -8   1  22       11.00       14.64      7.58 o
  -7   1  22       17.38       19.63      7.92 o
  -6   1  22        7.86        4.63      2.70 o
  -5   1  22       17.42       23.02      3.48 o
  -4   1  22        0.13       -0.88      2.75 o
  -3   1  22        7.32        7.49      3.58 o
  -2   1  22       33.77       37.82      2.77 o
 -16   2  22       31.65       29.34      4.99 o
 -15   2  22       11.19        8.38      2.87 o
 -14   2  22       29.17       32.99      3.49 o
 -13   2  22        0.44       -3.30      2.20 o
 -12   2  22       51.81       51.45      3.48 o
 -11   2  22       23.19       23.59      4.27 o
 -10   2  22       44.54       51.67      3.92 o
  -9   2  22        0.00        2.62      3.70 o
  -8   2  22       17.34       19.62      4.19 o
  -7   2  22        3.30        8.22      3.74 o
  -6   2  22       13.08        9.94      3.88 o
  -5   2  22        0.97        4.18      5.08 o
  -4   2  22       28.14       37.33      3.39 o
  -3   2  22        2.77       -3.12      5.96 o
 -14   3  22        9.09       10.39      3.11 o
 -13   3  22        5.44        6.70      2.81 o
 -12   3  22       21.61       29.00      4.85 o
 -11   3  22       23.53       25.00      3.27 o
 -10   3  22        3.65        1.84      3.27 o
  -9   3  22       41.08       44.06      4.55 o
  -8   3  22        7.37        8.14      2.01 o
  -7   3  22       19.46       26.59      3.00 o
  -6   3  22        0.19        0.71      4.01 o
  -5   3  22        6.44        1.26      2.55 o
 -15   1  23        0.59        3.01      2.65 o
 -14   1  23        7.86        4.72      3.27 o
 -13   1  23        0.12       -1.74      3.45 o
 -12   1  23        9.11       11.59      6.72 o
 -11   1  23        0.36        2.76      7.06 o
 -10   1  23        2.38       -0.69      7.23 o
  -9   1  23        0.30        5.34      7.40 o
  -8   1  23        3.02        4.99      7.06 o
  -7   1  23       23.90       17.74      8.27 o
  -6   1  23       65.48       65.78     11.36 o
  -5   1  23        4.70       -3.62      6.37 o
 -13   2  23        5.00        7.13      4.28 o
 -12   2  23       15.20       19.20      5.25 o
 -11   2  23        0.12        3.56      3.39 o
 -10   2  23       72.54       91.40      7.32 o
  -9   2  23       19.20       22.73      8.44 o
  -8   2  23        3.41        3.76      3.96 o
  -7   2  23        0.65        2.98      5.94 o
 
